# Supplementary material for: Retrotranspositional landscape of Asian rice revealed by 3000 genomes
Source: Nat Commun. 2019 Jan 3;10:24. doi: 10.1038/s41467-018-07974-5 (PMC6318337; doi:10.1038/s41467-018-07974-5)
Supplement: Supplementary file 3 — Source Data [file 41467_2018_7974_MOESM3_ESM.xlsx]

## Sheet: Figure2
Figure2
Karyotype of rice genome for circos representation						Centromere position bed				Mappability for each 100kb window					TE content for each 100kb window					TIPs density for each 100kb window					TEs families density for each 10kb window					Copia TIPs for each 100kb windows					Gypsy TIPs for each 100kb windows
Chr._name	Chr._number	Start	End	Chr._id		Chromosome	Start	End		Chromosome	Start	End	Mappability		Chromosome	Start	End	Nb_TE_in_window		Chromosome	Start	End	Nb_TIPs_in_window		Chromosome	Start	End	Nb_TE_family		Chromosome	Start	End	Nb_Copia_TIPs		Chromosome	Start	End	Nb_Gypsy_TIPs
chr - Chr1	Chr1	0	43270923	chr1		Chr1	16550000	16850000		Chr1	1	100000	746		Chr1	0	100000	9		Chr1	0	100000	974		Chr1	1000000	1010000	1		Chr1	0	100000	2		Chr1	0	100000	3
chr - Chr2	Chr2	0	35937250	chr2		Chr2	13450000	13750000		Chr1	100001	200000	503		Chr1	100000	200000	8		Chr1	100000	200000	1580		Chr1	100000	110000	2		Chr1	100000	200000	0		Chr1	100000	200000	7
chr - Chr3	Chr3	0	36413819	chr3		Chr3	19250000	19550000		Chr1	200001	300000	642		Chr1	200000	300000	10		Chr1	200000	300000	897		Chr1	10030000	10040000	1		Chr1	200000	300000	3		Chr1	200000	300000	4
chr - Chr4	Chr4	0	35502694	chr4		Chr4	9550000	9850000		Chr1	300001	400000	933		Chr1	300000	400000	8		Chr1	300000	400000	21		Chr1	10050000	10060000	1		Chr1	300000	400000	2		Chr1	300000	400000	3
chr - Chr5	Chr5	0	29958434	chr5		Chr5	12250000	12550000		Chr1	400001	500000	692		Chr1	400000	500000	6		Chr1	400000	500000	895		Chr1	10080000	10090000	3		Chr1	400000	500000	2		Chr1	400000	500000	4
chr - Chr6	Chr6	0	31248787	chr6		Chr6	15150000	15450000		Chr1	500001	600000	897		Chr1	500000	600000	10		Chr1	500000	600000	22		Chr1	10100000	10110000	1		Chr1	500000	600000	5		Chr1	500000	600000	2
chr - Chr7	Chr7	0	29697621	chr7		Chr7	11950000	12250000		Chr1	600001	700000	673		Chr1	600000	700000	9		Chr1	600000	700000	525		Chr1	1010000	1020000	2		Chr1	600000	700000	2		Chr1	600000	700000	7
chr - Chr8	Chr8	0	28443022	chr8		Chr8	12750000	13050000		Chr1	700001	800000	728		Chr1	700000	800000	8		Chr1	700000	800000	307		Chr1	10130000	10140000	2		Chr1	700000	800000	7		Chr1	700000	800000	5
chr - Chr9	Chr9	0	23012720	chr9		Chr9	2650000	2950000		Chr1	800001	900000	386		Chr1	800000	900000	10		Chr1	800000	900000	1410		Chr1	10140000	10150000	1		Chr1	800000	900000	4		Chr1	800000	900000	9
chr - Chr10	Chr10	0	23207287	chr10		Chr10	8050000	8350000		Chr1	900001	1000000	675		Chr1	900000	1000000	10		Chr1	900000	1000000	1053		Chr1	10150000	10160000	3		Chr1	900000	1000000	5		Chr1	900000	1000000	9
chr - Chr11	Chr11	0	29021106	chr11		Chr11	11850000	12150000		Chr1	1000001	1100000	926		Chr1	1000000	1100000	9		Chr1	1000000	1100000	729		Chr1	10160000	10170000	2		Chr1	1000000	1100000	4		Chr1	1000000	1100000	8
chr - Chr12	Chr12	0	27531856	chr12		Chr12	11750000	12050000		Chr1	1100001	1200000	778		Chr1	1100000	1200000	9		Chr1	1100000	1200000	655		Chr1	10180000	10190000	1		Chr1	1100000	1200000	1		Chr1	1100000	1200000	4
										Chr1	1200001	1300000	704		Chr1	1200000	1300000	8		Chr1	1200000	1300000	13		Chr1	10190000	10200000	4		Chr1	1200000	1300000	1		Chr1	1200000	1300000	2
										Chr1	1300001	1400000	663		Chr1	1300000	1400000	8		Chr1	1300000	1400000	23		Chr1	10220000	10230000	1		Chr1	1300000	1400000	2		Chr1	1300000	1400000	6
										Chr1	1400001	1500000	641		Chr1	1400000	1500000	7		Chr1	1400000	1500000	10		Chr1	10230000	10240000	1		Chr1	1400000	1500000	1		Chr1	1400000	1500000	3
										Chr1	1500001	1600000	769		Chr1	1500000	1600000	9		Chr1	1500000	1600000	47		Chr1	10240000	10250000	2		Chr1	1500000	1600000	2		Chr1	1500000	1600000	3
										Chr1	1600001	1700000	786		Chr1	1600000	1700000	6		Chr1	1600000	1700000	10		Chr1	10260000	10270000	2		Chr1	1600000	1700000	6		Chr1	1600000	1700000	2
										Chr1	1700001	1800000	860		Chr1	1700000	1800000	6		Chr1	1700000	1800000	7		Chr1	1030000	1040000	1		Chr1	1700000	1800000	1		Chr1	1700000	1800000	2
										Chr1	1800001	1900000	768		Chr1	1800000	1900000	8		Chr1	1800000	1900000	194		Chr1	10310000	10320000	2		Chr1	1800000	1900000	3		Chr1	1800000	1900000	4
										Chr1	1900001	2000000	796		Chr1	1900000	2000000	6		Chr1	1900000	2000000	1096		Chr1	10320000	10330000	2		Chr1	1900000	2000000	2		Chr1	1900000	2000000	5
										Chr1	2000001	2100000	754		Chr1	2000000	2100000	5		Chr1	2000000	2100000	14		Chr1	10330000	10340000	1		Chr1	2000000	2100000	4		Chr1	2000000	2100000	5
										Chr1	2100001	2200000	677		Chr1	2100000	2200000	8		Chr1	2100000	2200000	142		Chr1	10340000	10350000	2		Chr1	2100000	2200000	1		Chr1	2100000	2200000	7
										Chr1	2200001	2300000	864		Chr1	2200000	2300000	10		Chr1	2200000	2300000	126		Chr1	10350000	10360000	2		Chr1	2200000	2300000	3		Chr1	2200000	2300000	4
										Chr1	2300001	2400000	742		Chr1	2300000	2400000	9		Chr1	2300000	2400000	88		Chr1	10360000	10370000	1		Chr1	2300000	2400000	5		Chr1	2300000	2400000	5
										Chr1	2400001	2500000	718		Chr1	2400000	2500000	9		Chr1	2400000	2500000	47		Chr1	1040000	1050000	2		Chr1	2400000	2500000	3		Chr1	2400000	2500000	5
										Chr1	2500001	2600000	812		Chr1	2500000	2600000	9		Chr1	2500000	2600000	279		Chr1	10410000	10420000	1		Chr1	2500000	2600000	5		Chr1	2500000	2600000	4
										Chr1	2600001	2700000	858		Chr1	2600000	2700000	10		Chr1	2600000	2700000	350		Chr1	10420000	10430000	1		Chr1	2600000	2700000	4		Chr1	2600000	2700000	6
										Chr1	2700001	2800000	776		Chr1	2700000	2800000	10		Chr1	2700000	2800000	50		Chr1	10440000	10450000	2		Chr1	2700000	2800000	2		Chr1	2700000	2800000	5
										Chr1	2800001	2900000	828		Chr1	2800000	2900000	9		Chr1	2800000	2900000	17		Chr1	10460000	10470000	1		Chr1	2800000	2900000	3		Chr1	2800000	2900000	3
										Chr1	2900001	3000000	526		Chr1	2900000	3000000	7		Chr1	2900000	3000000	916		Chr1	10480000	10490000	2		Chr1	2900000	3000000	2		Chr1	2900000	3000000	7
										Chr1	3000001	3100000	826		Chr1	3000000	3100000	10		Chr1	3000000	3100000	92		Chr1	10490000	10500000	3		Chr1	3000000	3100000	4		Chr1	3000000	3100000	5
										Chr1	3100001	3200000	628		Chr1	3100000	3200000	8		Chr1	3100000	3200000	133		Chr1	10500000	10510000	4		Chr1	3100000	3200000	3		Chr1	3100000	3200000	6
										Chr1	3200001	3300000	616		Chr1	3200000	3300000	5		Chr1	3200000	3300000	66		Chr1	1050000	1060000	4		Chr1	3200000	3300000	4		Chr1	3200000	3300000	6
										Chr1	3300001	3400000	869		Chr1	3300000	3400000	7		Chr1	3300000	3400000	125		Chr1	10510000	10520000	1		Chr1	3300000	3400000	4		Chr1	3300000	3400000	6
										Chr1	3400001	3500000	904		Chr1	3400000	3500000	9		Chr1	3400000	3500000	26		Chr1	10530000	10540000	1		Chr1	3400000	3500000	5		Chr1	3400000	3500000	4
										Chr1	3500001	3600000	895		Chr1	3500000	3600000	8		Chr1	3500000	3600000	205		Chr1	10540000	10550000	1		Chr1	3500000	3600000	4		Chr1	3500000	3600000	5
										Chr1	3600001	3700000	881		Chr1	3600000	3700000	10		Chr1	3600000	3700000	58		Chr1	10550000	10560000	1		Chr1	3600000	3700000	4		Chr1	3600000	3700000	4
										Chr1	3700001	3800000	628		Chr1	3700000	3800000	10		Chr1	3700000	3800000	535		Chr1	10560000	10570000	3		Chr1	3700000	3800000	2		Chr1	3700000	3800000	6
										Chr1	3800001	3900000	827		Chr1	3800000	3900000	7		Chr1	3800000	3900000	41		Chr1	10570000	10580000	1		Chr1	3800000	3900000	2		Chr1	3800000	3900000	2
										Chr1	3900001	4000000	821		Chr1	3900000	4000000	5		Chr1	3900000	4000000	34		Chr1	10590000	10600000	1		Chr1	3900000	4000000	4		Chr1	3900000	4000000	3
										Chr1	4000001	4100000	880		Chr1	4000000	4100000	4		Chr1	4000000	4100000	9		Chr1	10600000	10610000	1		Chr1	4000000	4100000	2		Chr1	4000000	4100000	1
										Chr1	4100001	4200000	812		Chr1	4100000	4200000	8		Chr1	4100000	4200000	599		Chr1	1060000	1070000	2		Chr1	4100000	4200000	7		Chr1	4100000	4200000	1
										Chr1	4200001	4300000	839		Chr1	4200000	4300000	5		Chr1	4200000	4300000	8		Chr1	10610000	10620000	1		Chr1	4200000	4300000	1		Chr1	4200000	4300000	1
										Chr1	4300001	4400000	832		Chr1	4300000	4400000	7		Chr1	4300000	4400000	188		Chr1	10630000	10640000	2		Chr1	4300000	4400000	2		Chr1	4300000	4400000	3
										Chr1	4400001	4500000	656		Chr1	4400000	4500000	9		Chr1	4400000	4500000	607		Chr1	10640000	10650000	1		Chr1	4400000	4500000	2		Chr1	4400000	4500000	5
										Chr1	4500001	4600000	764		Chr1	4500000	4600000	8		Chr1	4500000	4600000	203		Chr1	10650000	10660000	3		Chr1	4500000	4600000	2		Chr1	4500000	4600000	4
										Chr1	4600001	4700000	727		Chr1	4600000	4700000	7		Chr1	4600000	4700000	294		Chr1	10660000	10670000	1		Chr1	4600000	4700000	2		Chr1	4600000	4700000	3
										Chr1	4700001	4800000	831		Chr1	4700000	4800000	9		Chr1	4700000	4800000	26		Chr1	10670000	10680000	1		Chr1	4700000	4800000	5		Chr1	4700000	4800000	4
										Chr1	4800001	4900000	706		Chr1	4800000	4900000	8		Chr1	4800000	4900000	484		Chr1	10690000	10700000	1		Chr1	4800000	4900000	2		Chr1	4800000	4900000	4
										Chr1	4900001	5000000	730		Chr1	4900000	5000000	7		Chr1	4900000	5000000	514		Chr1	10700000	10710000	1		Chr1	4900000	5000000	3		Chr1	4900000	5000000	4
										Chr1	5000001	5100000	851		Chr1	5000000	5100000	9		Chr1	5000000	5100000	1391		Chr1	10730000	10740000	2		Chr1	5000000	5100000	4		Chr1	5000000	5100000	2
										Chr1	5100001	5200000	727		Chr1	5100000	5200000	9		Chr1	5100000	5200000	319		Chr1	10740000	10750000	3		Chr1	5100000	5200000	2		Chr1	5100000	5200000	4
										Chr1	5200001	5300000	869		Chr1	5200000	5300000	6		Chr1	5200000	5300000	69		Chr1	10750000	10760000	2		Chr1	5200000	5300000	4		Chr1	5200000	5300000	2
										Chr1	5300001	5400000	790		Chr1	5300000	5400000	8		Chr1	5300000	5400000	43		Chr1	10760000	10770000	1		Chr1	5300000	5400000	4		Chr1	5300000	5400000	5
										Chr1	5400001	5500000	728		Chr1	5400000	5500000	7		Chr1	5400000	5500000	9		Chr1	10790000	10800000	2		Chr1	5400000	5500000	2		Chr1	5400000	5500000	1
										Chr1	5500001	5600000	906		Chr1	5500000	5600000	7		Chr1	5500000	5600000	590		Chr1	10800000	10810000	1		Chr1	5500000	5600000	5		Chr1	5500000	5600000	4
										Chr1	5600001	5700000	767		Chr1	5600000	5700000	9		Chr1	5600000	5700000	322		Chr1	1080000	1090000	4		Chr1	5600000	5700000	4		Chr1	5600000	5700000	5
										Chr1	5700001	5800000	813		Chr1	5700000	5800000	6		Chr1	5700000	5800000	57		Chr1	10830000	10840000	1		Chr1	5700000	5800000	3		Chr1	5700000	5800000	3
										Chr1	5800001	5900000	770		Chr1	5800000	5900000	6		Chr1	5800000	5900000	80		Chr1	10840000	10850000	1		Chr1	5800000	5900000	3		Chr1	5800000	5900000	4
										Chr1	5900001	6000000	742		Chr1	5900000	6000000	9		Chr1	5900000	6000000	219		Chr1	10870000	10880000	1		Chr1	5900000	6000000	3		Chr1	5900000	6000000	2
										Chr1	6000001	6100000	742		Chr1	6000000	6100000	8		Chr1	6000000	6100000	40		Chr1	10890000	10900000	1		Chr1	6000000	6100000	0		Chr1	6000000	6100000	2
										Chr1	6100001	6200000	804		Chr1	6100000	6200000	8		Chr1	6100000	6200000	1356		Chr1	10900000	10910000	3		Chr1	6100000	6200000	3		Chr1	6100000	6200000	5
										Chr1	6200001	6300000	751		Chr1	6200000	6300000	10		Chr1	6200000	6300000	1088		Chr1	1090000	1100000	2		Chr1	6200000	6300000	0		Chr1	6200000	6300000	6
										Chr1	6300001	6400000	684		Chr1	6300000	6400000	9		Chr1	6300000	6400000	591		Chr1	10910000	10920000	1		Chr1	6300000	6400000	3		Chr1	6300000	6400000	7
										Chr1	6400001	6500000	762		Chr1	6400000	6500000	7		Chr1	6400000	6500000	20		Chr1	10930000	10940000	2		Chr1	6400000	6500000	0		Chr1	6400000	6500000	4
										Chr1	6500001	6600000	820		Chr1	6500000	6600000	10		Chr1	6500000	6600000	588		Chr1	10940000	10950000	1		Chr1	6500000	6600000	4		Chr1	6500000	6600000	4
										Chr1	6600001	6700000	870		Chr1	6600000	6700000	9		Chr1	6600000	6700000	19		Chr1	10950000	10960000	1		Chr1	6600000	6700000	2		Chr1	6600000	6700000	1
										Chr1	6700001	6800000	810		Chr1	6700000	6800000	10		Chr1	6700000	6800000	190		Chr1	10960000	10970000	2		Chr1	6700000	6800000	2		Chr1	6700000	6800000	5
										Chr1	6800001	6900000	880		Chr1	6800000	6900000	9		Chr1	6800000	6900000	42		Chr1	10980000	10990000	2		Chr1	6800000	6900000	5		Chr1	6800000	6900000	3
										Chr1	6900001	7000000	720		Chr1	6900000	7000000	8		Chr1	6900000	7000000	130		Chr1	10990000	11000000	2		Chr1	6900000	7000000	2		Chr1	6900000	7000000	4
										Chr1	7000001	7100000	858		Chr1	7000000	7100000	7		Chr1	7000000	7100000	105		Chr1	110000	120000	1		Chr1	7000000	7100000	4		Chr1	7000000	7100000	2
										Chr1	7100001	7200000	865		Chr1	7100000	7200000	7		Chr1	7100000	7200000	15		Chr1	11010000	11020000	1		Chr1	7100000	7200000	1		Chr1	7100000	7200000	3
										Chr1	7200001	7300000	809		Chr1	7200000	7300000	8		Chr1	7200000	7300000	13		Chr1	11020000	11030000	1		Chr1	7200000	7300000	3		Chr1	7200000	7300000	2
										Chr1	7300001	7400000	789		Chr1	7300000	7400000	10		Chr1	7300000	7400000	365		Chr1	11040000	11050000	1		Chr1	7300000	7400000	3		Chr1	7300000	7400000	5
										Chr1	7400001	7500000	864		Chr1	7400000	7500000	8		Chr1	7400000	7500000	14		Chr1	11050000	11060000	1		Chr1	7400000	7500000	1		Chr1	7400000	7500000	3
										Chr1	7500001	7600000	898		Chr1	7500000	7600000	8		Chr1	7500000	7600000	18		Chr1	11070000	11080000	2		Chr1	7500000	7600000	0		Chr1	7500000	7600000	3
										Chr1	7600001	7700000	749		Chr1	7600000	7700000	9		Chr1	7600000	7700000	1423		Chr1	11080000	11090000	1		Chr1	7600000	7700000	1		Chr1	7600000	7700000	4
										Chr1	7700001	7800000	741		Chr1	7700000	7800000	10		Chr1	7700000	7800000	296		Chr1	11090000	11100000	6		Chr1	7700000	7800000	6		Chr1	7700000	7800000	2
										Chr1	7800001	7900000	754		Chr1	7800000	7900000	6		Chr1	7800000	7900000	285		Chr1	1110000	1120000	1		Chr1	7800000	7900000	2		Chr1	7800000	7900000	2
										Chr1	7900001	8000000	614		Chr1	7900000	8000000	7		Chr1	7900000	8000000	332		Chr1	11110000	11120000	2		Chr1	7900000	8000000	2		Chr1	7900000	8000000	5
										Chr1	8000001	8100000	688		Chr1	8000000	8100000	6		Chr1	8000000	8100000	33		Chr1	11120000	11130000	2		Chr1	8000000	8100000	3		Chr1	8000000	8100000	4
										Chr1	8100001	8200000	767		Chr1	8100000	8200000	7		Chr1	8100000	8200000	679		Chr1	11130000	11140000	2		Chr1	8100000	8200000	1		Chr1	8100000	8200000	2
										Chr1	8200001	8300000	812		Chr1	8200000	8300000	9		Chr1	8200000	8300000	151		Chr1	11140000	11150000	1		Chr1	8200000	8300000	0		Chr1	8200000	8300000	6
										Chr1	8300001	8400000	887		Chr1	8300000	8400000	9		Chr1	8300000	8400000	13		Chr1	11150000	11160000	2		Chr1	8300000	8400000	4		Chr1	8300000	8400000	3
										Chr1	8400001	8500000	786		Chr1	8400000	8500000	7		Chr1	8400000	8500000	225		Chr1	11160000	11170000	1		Chr1	8400000	8500000	1		Chr1	8400000	8500000	5
										Chr1	8500001	8600000	742		Chr1	8500000	8600000	7		Chr1	8500000	8600000	359		Chr1	11190000	11200000	1		Chr1	8500000	8600000	2		Chr1	8500000	8600000	3
										Chr1	8600001	8700000	529		Chr1	8600000	8700000	9		Chr1	8600000	8700000	1324		Chr1	11200000	11210000	2		Chr1	8600000	8700000	0		Chr1	8600000	8700000	4
										Chr1	8700001	8800000	821		Chr1	8700000	8800000	8		Chr1	8700000	8800000	15		Chr1	1120000	1130000	2		Chr1	8700000	8800000	1		Chr1	8700000	8800000	0
										Chr1	8800001	8900000	535		Chr1	8800000	8900000	8		Chr1	8800000	8900000	229		Chr1	11210000	11220000	2		Chr1	8800000	8900000	2		Chr1	8800000	8900000	4
										Chr1	8900001	9000000	821		Chr1	8900000	9000000	9		Chr1	8900000	9000000	678		Chr1	11220000	11230000	2		Chr1	8900000	9000000	5		Chr1	8900000	9000000	3
										Chr1	9000001	9100000	720		Chr1	9000000	9100000	6		Chr1	9000000	9100000	295		Chr1	11240000	11250000	1		Chr1	9000000	9100000	1		Chr1	9000000	9100000	1
										Chr1	9100001	9200000	724		Chr1	9100000	9200000	4		Chr1	9100000	9200000	7		Chr1	11250000	11260000	2		Chr1	9100000	9200000	1		Chr1	9100000	9200000	1
										Chr1	9200001	9300000	761		Chr1	9200000	9300000	5		Chr1	9200000	9300000	12		Chr1	11300000	11310000	1		Chr1	9200000	9300000	1		Chr1	9200000	9300000	0
										Chr1	9300001	9400000	719		Chr1	9300000	9400000	9		Chr1	9300000	9400000	305		Chr1	1130000	1140000	3		Chr1	9300000	9400000	1		Chr1	9300000	9400000	4
										Chr1	9400001	9500000	710		Chr1	9400000	9500000	9		Chr1	9400000	9500000	60		Chr1	11330000	11340000	1		Chr1	9400000	9500000	3		Chr1	9400000	9500000	3
										Chr1	9500001	9600000	557		Chr1	9500000	9600000	9		Chr1	9500000	9600000	1802		Chr1	11340000	11350000	2		Chr1	9500000	9600000	5		Chr1	9500000	9600000	3
										Chr1	9600001	9700000	827		Chr1	9600000	9700000	8		Chr1	9600000	9700000	807		Chr1	11350000	11360000	1		Chr1	9600000	9700000	3		Chr1	9600000	9700000	4
										Chr1	9700001	9800000	827		Chr1	9700000	9800000	8		Chr1	9700000	9800000	145		Chr1	11360000	11370000	3		Chr1	9700000	9800000	3		Chr1	9700000	9800000	3
										Chr1	9800001	9900000	652		Chr1	9800000	9900000	7		Chr1	9800000	9900000	266		Chr1	11380000	11390000	3		Chr1	9800000	9900000	3		Chr1	9800000	9900000	1
										Chr1	9900001	10000000	638		Chr1	9900000	10000000	8		Chr1	9900000	10000000	1348		Chr1	11390000	11400000	4		Chr1	9900000	10000000	0		Chr1	9900000	10000000	4
										Chr1	10000001	10100000	491		Chr1	10000000	10100000	8		Chr1	10000000	10100000	136		Chr1	1140000	1150000	1		Chr1	10000000	10100000	1		Chr1	10000000	10100000	2
										Chr1	10100001	10200000	713		Chr1	10100000	10200000	8		Chr1	10100000	10200000	143		Chr1	11410000	11420000	2		Chr1	10100000	10200000	5		Chr1	10100000	10200000	5
										Chr1	10200001	10300000	783		Chr1	10200000	10300000	8		Chr1	10200000	10300000	12		Chr1	11420000	11430000	1		Chr1	10200000	10300000	1		Chr1	10200000	10300000	1
										Chr1	10300001	10400000	620		Chr1	10300000	10400000	4		Chr1	10300000	10400000	6		Chr1	11430000	11440000	1		Chr1	10300000	10400000	3		Chr1	10300000	10400000	2
										Chr1	10400001	10500000	570		Chr1	10400000	10500000	6		Chr1	10400000	10500000	194		Chr1	11450000	11460000	1		Chr1	10400000	10500000	2		Chr1	10400000	10500000	5
										Chr1	10500001	10600000	706		Chr1	10500000	10600000	7		Chr1	10500000	10600000	587		Chr1	11470000	11480000	1		Chr1	10500000	10600000	0		Chr1	10500000	10600000	8
										Chr1	10600001	10700000	730		Chr1	10600000	10700000	5		Chr1	10600000	10700000	10		Chr1	11490000	11500000	3		Chr1	10600000	10700000	1		Chr1	10600000	10700000	6
										Chr1	10700001	10800000	365		Chr1	10700000	10800000	6		Chr1	10700000	10800000	1875		Chr1	11500000	11510000	1		Chr1	10700000	10800000	3		Chr1	10700000	10800000	3
										Chr1	10800001	10900000	636		Chr1	10800000	10900000	7		Chr1	10800000	10900000	23		Chr1	11510000	11520000	2		Chr1	10800000	10900000	1		Chr1	10800000	10900000	4
										Chr1	10900001	11000000	736		Chr1	10900000	11000000	8		Chr1	10900000	11000000	1136		Chr1	11520000	11530000	3		Chr1	10900000	11000000	3		Chr1	10900000	11000000	5
										Chr1	11000001	11100000	808		Chr1	11000000	11100000	10		Chr1	11000000	11100000	33		Chr1	11530000	11540000	1		Chr1	11000000	11100000	4		Chr1	11000000	11100000	4
										Chr1	11100001	11200000	471		Chr1	11100000	11200000	7		Chr1	11100000	11200000	2394		Chr1	11540000	11550000	1		Chr1	11100000	11200000	4		Chr1	11100000	11200000	5
										Chr1	11200001	11300000	753		Chr1	11200000	11300000	6		Chr1	11200000	11300000	9		Chr1	11560000	11570000	1		Chr1	11200000	11300000	2		Chr1	11200000	11300000	4
										Chr1	11300001	11400000	531		Chr1	11300000	11400000	6		Chr1	11300000	11400000	486		Chr1	11570000	11580000	2		Chr1	11300000	11400000	1		Chr1	11300000	11400000	6
										Chr1	11400001	11500000	576		Chr1	11400000	11500000	5		Chr1	11400000	11500000	893		Chr1	11600000	11610000	1		Chr1	11400000	11500000	4		Chr1	11400000	11500000	4
										Chr1	11500001	11600000	602		Chr1	11500000	11600000	7		Chr1	11500000	11600000	352		Chr1	11610000	11620000	1		Chr1	11500000	11600000	3		Chr1	11500000	11600000	4
										Chr1	11600001	11700000	812		Chr1	11600000	11700000	9		Chr1	11600000	11700000	66		Chr1	11640000	11650000	1		Chr1	11600000	11700000	4		Chr1	11600000	11700000	3
										Chr1	11700001	11800000	669		Chr1	11700000	11800000	8		Chr1	11700000	11800000	176		Chr1	11650000	11660000	3		Chr1	11700000	11800000	3		Chr1	11700000	11800000	7
										Chr1	11800001	11900000	559		Chr1	11800000	11900000	8		Chr1	11800000	11900000	1900		Chr1	11670000	11680000	2		Chr1	11800000	11900000	1		Chr1	11800000	11900000	7
										Chr1	11900001	12000000	630		Chr1	11900000	12000000	7		Chr1	11900000	12000000	186		Chr1	11680000	11690000	1		Chr1	11900000	12000000	3		Chr1	11900000	12000000	6
										Chr1	12000001	12100000	380		Chr1	12000000	12100000	6		Chr1	12000000	12100000	1070		Chr1	11690000	11700000	1		Chr1	12000000	12100000	3		Chr1	12000000	12100000	6
										Chr1	12100001	12200000	691		Chr1	12100000	12200000	8		Chr1	12100000	12200000	1254		Chr1	11700000	11710000	2		Chr1	12100000	12200000	2		Chr1	12100000	12200000	9
										Chr1	12200001	12300000	751		Chr1	12200000	12300000	6		Chr1	12200000	12300000	49		Chr1	11730000	11740000	1		Chr1	12200000	12300000	1		Chr1	12200000	12300000	5
										Chr1	12300001	12400000	712		Chr1	12300000	12400000	10		Chr1	12300000	12400000	2077		Chr1	11740000	11750000	1		Chr1	12300000	12400000	3		Chr1	12300000	12400000	4
										Chr1	12400001	12500000	362		Chr1	12400000	12500000	5		Chr1	12400000	12500000	59		Chr1	11750000	11760000	2		Chr1	12400000	12500000	3		Chr1	12400000	12500000	9
										Chr1	12500001	12600000	604		Chr1	12500000	12600000	9		Chr1	12500000	12600000	3276		Chr1	11760000	11770000	1		Chr1	12500000	12600000	4		Chr1	12500000	12600000	5
										Chr1	12600001	12700000	757		Chr1	12600000	12700000	9		Chr1	12600000	12700000	119		Chr1	11770000	11780000	2		Chr1	12600000	12700000	2		Chr1	12600000	12700000	2
										Chr1	12700001	12800000	599		Chr1	12700000	12800000	10		Chr1	12700000	12800000	892		Chr1	11780000	11790000	2		Chr1	12700000	12800000	2		Chr1	12700000	12800000	9
										Chr1	12800001	12900000	475		Chr1	12800000	12900000	7		Chr1	12800000	12900000	1175		Chr1	11790000	11800000	7		Chr1	12800000	12900000	4		Chr1	12800000	12900000	6
										Chr1	12900001	13000000	488		Chr1	12900000	13000000	3		Chr1	12900000	13000000	261		Chr1	1180000	1190000	1		Chr1	12900000	13000000	3		Chr1	12900000	13000000	4
										Chr1	13000001	13100000	99		Chr1	13000000	13100000	7		Chr1	13000000	13100000	1049		Chr1	11810000	11820000	1		Chr1	13000000	13100000	5		Chr1	13000000	13100000	9
										Chr1	13100001	13200000	422		Chr1	13100000	13200000	7		Chr1	13100000	13200000	1198		Chr1	11820000	11830000	1		Chr1	13100000	13200000	3		Chr1	13100000	13200000	9
										Chr1	13200001	13300000	754		Chr1	13200000	13300000	7		Chr1	13200000	13300000	14		Chr1	11830000	11840000	1		Chr1	13200000	13300000	1		Chr1	13200000	13300000	2
										Chr1	13300001	13400000	764		Chr1	13300000	13400000	9		Chr1	13300000	13400000	192		Chr1	11840000	11850000	3		Chr1	13300000	13400000	2		Chr1	13300000	13400000	10
										Chr1	13400001	13500000	523		Chr1	13400000	13500000	6		Chr1	13400000	13500000	535		Chr1	11850000	11860000	1		Chr1	13400000	13500000	3		Chr1	13400000	13500000	9
										Chr1	13500001	13600000	746		Chr1	13500000	13600000	7		Chr1	13500000	13600000	779		Chr1	11860000	11870000	3		Chr1	13500000	13600000	3		Chr1	13500000	13600000	6
										Chr1	13600001	13700000	267		Chr1	13600000	13700000	3		Chr1	13600000	13700000	407		Chr1	11870000	11880000	2		Chr1	13600000	13700000	1		Chr1	13600000	13700000	6
										Chr1	13700001	13800000	434		Chr1	13700000	13800000	5		Chr1	13700000	13800000	105		Chr1	11880000	11890000	2		Chr1	13700000	13800000	2		Chr1	13700000	13800000	8
										Chr1	13800001	13900000	543		Chr1	13800000	13900000	6		Chr1	13800000	13900000	241		Chr1	11890000	11900000	1		Chr1	13800000	13900000	3		Chr1	13800000	13900000	7
										Chr1	13900001	14000000	682		Chr1	13900000	14000000	10		Chr1	13900000	14000000	2417		Chr1	11910000	11920000	1		Chr1	13900000	14000000	6		Chr1	13900000	14000000	5
										Chr1	14000001	14100000	619		Chr1	14000000	14100000	7		Chr1	14000000	14100000	999		Chr1	11920000	11930000	3		Chr1	14000000	14100000	3		Chr1	14000000	14100000	4
										Chr1	14100001	14200000	467		Chr1	14100000	14200000	6		Chr1	14100000	14200000	161		Chr1	11930000	11940000	1		Chr1	14100000	14200000	3		Chr1	14100000	14200000	7
										Chr1	14200001	14300000	601		Chr1	14200000	14300000	7		Chr1	14200000	14300000	522		Chr1	11950000	11960000	1		Chr1	14200000	14300000	0		Chr1	14200000	14300000	5
										Chr1	14300001	14400000	823		Chr1	14300000	14400000	5		Chr1	14300000	14400000	20		Chr1	11960000	11970000	1		Chr1	14300000	14400000	1		Chr1	14300000	14400000	6
										Chr1	14400001	14500000	691		Chr1	14400000	14500000	10		Chr1	14400000	14500000	467		Chr1	11970000	11980000	1		Chr1	14400000	14500000	2		Chr1	14400000	14500000	7
										Chr1	14500001	14600000	541		Chr1	14500000	14600000	9		Chr1	14500000	14600000	1374		Chr1	11980000	11990000	2		Chr1	14500000	14600000	3		Chr1	14500000	14600000	7
										Chr1	14600001	14700000	569		Chr1	14600000	14700000	5		Chr1	14600000	14700000	361		Chr1	11990000	12000000	3		Chr1	14600000	14700000	0		Chr1	14600000	14700000	7
										Chr1	14700001	14800000	603		Chr1	14700000	14800000	9		Chr1	14700000	14800000	1039		Chr1	12000000	12010000	1		Chr1	14700000	14800000	5		Chr1	14700000	14800000	8
										Chr1	14800001	14900000	592		Chr1	14800000	14900000	8		Chr1	14800000	14900000	849		Chr1	120000	130000	2		Chr1	14800000	14900000	5		Chr1	14800000	14900000	3
										Chr1	14900001	15000000	664		Chr1	14900000	15000000	7		Chr1	14900000	15000000	310		Chr1	12010000	12020000	1		Chr1	14900000	15000000	1		Chr1	14900000	15000000	6
										Chr1	15000001	15100000	563		Chr1	15000000	15100000	8		Chr1	15000000	15100000	63		Chr1	12030000	12040000	3		Chr1	15000000	15100000	1		Chr1	15000000	15100000	7
										Chr1	15100001	15200000	684		Chr1	15100000	15200000	7		Chr1	15100000	15200000	283		Chr1	12040000	12050000	2		Chr1	15100000	15200000	1		Chr1	15100000	15200000	5
										Chr1	15200001	15300000	484		Chr1	15200000	15300000	8		Chr1	15200000	15300000	483		Chr1	12050000	12060000	3		Chr1	15200000	15300000	4		Chr1	15200000	15300000	7
										Chr1	15300001	15400000	396		Chr1	15300000	15400000	6		Chr1	15300000	15400000	392		Chr1	12060000	12070000	1		Chr1	15300000	15400000	1		Chr1	15300000	15400000	7
										Chr1	15400001	15500000	741		Chr1	15400000	15500000	7		Chr1	15400000	15500000	1246		Chr1	12070000	12080000	1		Chr1	15400000	15500000	4		Chr1	15400000	15500000	3
										Chr1	15500001	15600000	472		Chr1	15500000	15600000	6		Chr1	15500000	15600000	764		Chr1	12080000	12090000	1		Chr1	15500000	15600000	1		Chr1	15500000	15600000	6
										Chr1	15600001	15700000	403		Chr1	15600000	15700000	6		Chr1	15600000	15700000	59		Chr1	12090000	12100000	2		Chr1	15600000	15700000	1		Chr1	15600000	15700000	5
										Chr1	15700001	15800000	449		Chr1	15700000	15800000	6		Chr1	15700000	15800000	1989		Chr1	12100000	12110000	2		Chr1	15700000	15800000	2		Chr1	15700000	15800000	6
										Chr1	15800001	15900000	485		Chr1	15800000	15900000	6		Chr1	15800000	15900000	15		Chr1	1210000	1220000	1		Chr1	15800000	15900000	2		Chr1	15800000	15900000	6
										Chr1	15900001	16000000	442		Chr1	15900000	16000000	6		Chr1	15900000	16000000	890		Chr1	12110000	12120000	1		Chr1	15900000	16000000	2		Chr1	15900000	16000000	5
										Chr1	16000001	16100000	653		Chr1	16000000	16100000	9		Chr1	16000000	16100000	16		Chr1	12120000	12130000	1		Chr1	16000000	16100000	1		Chr1	16000000	16100000	6
										Chr1	16100001	16200000	450		Chr1	16100000	16200000	10		Chr1	16100000	16200000	2686		Chr1	12130000	12140000	2		Chr1	16100000	16200000	3		Chr1	16100000	16200000	6
										Chr1	16200001	16300000	256		Chr1	16200000	16300000	10		Chr1	16200000	16300000	1526		Chr1	12140000	12150000	3		Chr1	16200000	16300000	2		Chr1	16200000	16300000	8
										Chr1	16300001	16400000	620		Chr1	16300000	16400000	10		Chr1	16300000	16400000	3093		Chr1	12150000	12160000	3		Chr1	16300000	16400000	3		Chr1	16300000	16400000	7
										Chr1	16400001	16500000	517		Chr1	16400000	16500000	9		Chr1	16400000	16500000	2839		Chr1	12160000	12170000	3		Chr1	16400000	16500000	1		Chr1	16400000	16500000	8
										Chr1	16500001	16600000	306		Chr1	16500000	16600000	9		Chr1	16500000	16600000	3528		Chr1	12170000	12180000	2		Chr1	16500000	16600000	2		Chr1	16500000	16600000	8
										Chr1	16600001	16700000	318		Chr1	16600000	16700000	9		Chr1	16600000	16700000	2011		Chr1	12180000	12190000	1		Chr1	16600000	16700000	2		Chr1	16600000	16700000	6
										Chr1	16700001	16800000	270		Chr1	16700000	16800000	10		Chr1	16700000	16800000	6699		Chr1	12200000	12210000	3		Chr1	16700000	16800000	8		Chr1	16700000	16800000	10
										Chr1	16800001	16900000	75		Chr1	16800000	16900000	10		Chr1	16800000	16900000	7093		Chr1	1220000	1230000	1		Chr1	16800000	16900000	8		Chr1	16800000	16900000	10
										Chr1	16900001	17000000	79		Chr1	16900000	17000000	10		Chr1	16900000	17000000	4949		Chr1	12230000	12240000	1		Chr1	16900000	17000000	5		Chr1	16900000	17000000	9
										Chr1	17000001	17100000	288		Chr1	17000000	17100000	8		Chr1	17000000	17100000	3123		Chr1	12240000	12250000	1		Chr1	17000000	17100000	0		Chr1	17000000	17100000	9
										Chr1	17100001	17200000	306		Chr1	17100000	17200000	9		Chr1	17100000	17200000	4604		Chr1	12270000	12280000	1		Chr1	17100000	17200000	2		Chr1	17100000	17200000	8
										Chr1	17200001	17300000	479		Chr1	17200000	17300000	8		Chr1	17200000	17300000	2523		Chr1	12280000	12290000	1		Chr1	17200000	17300000	2		Chr1	17200000	17300000	8
										Chr1	17300001	17400000	572		Chr1	17300000	17400000	8		Chr1	17300000	17400000	1018		Chr1	12290000	12300000	1		Chr1	17300000	17400000	2		Chr1	17300000	17400000	8
										Chr1	17400001	17500000	596		Chr1	17400000	17500000	8		Chr1	17400000	17500000	4085		Chr1	12310000	12320000	2		Chr1	17400000	17500000	3		Chr1	17400000	17500000	8
										Chr1	17500001	17600000	420		Chr1	17500000	17600000	7		Chr1	17500000	17600000	1435		Chr1	12360000	12370000	1		Chr1	17500000	17600000	3		Chr1	17500000	17600000	7
										Chr1	17600001	17700000	503		Chr1	17600000	17700000	8		Chr1	17600000	17700000	2298		Chr1	12370000	12380000	6		Chr1	17600000	17700000	3		Chr1	17600000	17700000	5
										Chr1	17700001	17800000	620		Chr1	17700000	17800000	9		Chr1	17700000	17800000	2558		Chr1	12380000	12390000	2		Chr1	17700000	17800000	4		Chr1	17700000	17800000	5
										Chr1	17800001	17900000	438		Chr1	17800000	17900000	7		Chr1	17800000	17900000	181		Chr1	12390000	12400000	3		Chr1	17800000	17900000	3		Chr1	17800000	17900000	7
										Chr1	17900001	18000000	829		Chr1	17900000	18000000	9		Chr1	17900000	18000000	946		Chr1	12400000	12410000	1		Chr1	17900000	18000000	3		Chr1	17900000	18000000	7
										Chr1	18000001	18100000	661		Chr1	18000000	18100000	9		Chr1	18000000	18100000	341		Chr1	1240000	1250000	1		Chr1	18000000	18100000	1		Chr1	18000000	18100000	5
										Chr1	18100001	18200000	757		Chr1	18100000	18200000	5		Chr1	18100000	18200000	246		Chr1	12410000	12420000	5		Chr1	18100000	18200000	0		Chr1	18100000	18200000	3
										Chr1	18200001	18300000	455		Chr1	18200000	18300000	6		Chr1	18200000	18300000	2284		Chr1	12420000	12430000	2		Chr1	18200000	18300000	2		Chr1	18200000	18300000	6
										Chr1	18300001	18400000	608		Chr1	18300000	18400000	9		Chr1	18300000	18400000	778		Chr1	12430000	12440000	2		Chr1	18300000	18400000	4		Chr1	18300000	18400000	3
										Chr1	18400001	18500000	549		Chr1	18400000	18500000	9		Chr1	18400000	18500000	2524		Chr1	12440000	12450000	1		Chr1	18400000	18500000	4		Chr1	18400000	18500000	5
										Chr1	18500001	18600000	628		Chr1	18500000	18600000	8		Chr1	18500000	18600000	830		Chr1	12450000	12460000	1		Chr1	18500000	18600000	4		Chr1	18500000	18600000	6
										Chr1	18600001	18700000	581		Chr1	18600000	18700000	9		Chr1	18600000	18700000	370		Chr1	12460000	12470000	1		Chr1	18600000	18700000	3		Chr1	18600000	18700000	5
										Chr1	18700001	18800000	575		Chr1	18700000	18800000	9		Chr1	18700000	18800000	1522		Chr1	12470000	12480000	1		Chr1	18700000	18800000	5		Chr1	18700000	18800000	5
										Chr1	18800001	18900000	673		Chr1	18800000	18900000	9		Chr1	18800000	18900000	1714		Chr1	12480000	12490000	4		Chr1	18800000	18900000	2		Chr1	18800000	18900000	6
										Chr1	18900001	19000000	603		Chr1	18900000	19000000	7		Chr1	18900000	19000000	1601		Chr1	12490000	12500000	2		Chr1	18900000	19000000	2		Chr1	18900000	19000000	4
										Chr1	19000001	19100000	700		Chr1	19000000	19100000	9		Chr1	19000000	19100000	278		Chr1	1250000	1260000	1		Chr1	19000000	19100000	3		Chr1	19000000	19100000	8
										Chr1	19100001	19200000	628		Chr1	19100000	19200000	8		Chr1	19100000	19200000	1206		Chr1	12510000	12520000	1		Chr1	19100000	19200000	5		Chr1	19100000	19200000	5
										Chr1	19200001	19300000	637		Chr1	19200000	19300000	9		Chr1	19200000	19300000	1808		Chr1	12520000	12530000	2		Chr1	19200000	19300000	5		Chr1	19200000	19300000	6
										Chr1	19300001	19400000	793		Chr1	19300000	19400000	10		Chr1	19300000	19400000	700		Chr1	12530000	12540000	2		Chr1	19300000	19400000	4		Chr1	19300000	19400000	4
										Chr1	19400001	19500000	419		Chr1	19400000	19500000	7		Chr1	19400000	19500000	2099		Chr1	12540000	12550000	3		Chr1	19400000	19500000	3		Chr1	19400000	19500000	6
										Chr1	19500001	19600000	261		Chr1	19500000	19600000	5		Chr1	19500000	19600000	1565		Chr1	12550000	12560000	2		Chr1	19500000	19600000	2		Chr1	19500000	19600000	7
										Chr1	19600001	19700000	250		Chr1	19600000	19700000	8		Chr1	19600000	19700000	2623		Chr1	12560000	12570000	1		Chr1	19600000	19700000	1		Chr1	19600000	19700000	10
										Chr1	19700001	19800000	127		Chr1	19700000	19800000	4		Chr1	19700000	19800000	639		Chr1	12590000	12600000	1		Chr1	19700000	19800000	0		Chr1	19700000	19800000	9
										Chr1	19800001	19900000	414		Chr1	19800000	19900000	7		Chr1	19800000	19900000	1034		Chr1	12600000	12610000	1		Chr1	19800000	19900000	3		Chr1	19800000	19900000	6
										Chr1	19900001	20000000	432		Chr1	19900000	20000000	8		Chr1	19900000	20000000	1319		Chr1	12670000	12680000	2		Chr1	19900000	20000000	1		Chr1	19900000	20000000	8
										Chr1	20000001	20100000	571		Chr1	20000000	20100000	7		Chr1	20000000	20100000	3974		Chr1	12680000	12690000	1		Chr1	20000000	20100000	6		Chr1	20000000	20100000	6
										Chr1	20100001	20200000	442		Chr1	20100000	20200000	9		Chr1	20100000	20200000	1596		Chr1	12690000	12700000	2		Chr1	20100000	20200000	4		Chr1	20100000	20200000	7
										Chr1	20200001	20300000	654		Chr1	20200000	20300000	5		Chr1	20200000	20300000	7		Chr1	12700000	12710000	1		Chr1	20200000	20300000	2		Chr1	20200000	20300000	5
										Chr1	20300001	20400000	758		Chr1	20300000	20400000	8		Chr1	20300000	20400000	45		Chr1	1270000	1280000	1		Chr1	20300000	20400000	4		Chr1	20300000	20400000	5
										Chr1	20400001	20500000	599		Chr1	20400000	20500000	8		Chr1	20400000	20500000	1442		Chr1	12710000	12720000	1		Chr1	20400000	20500000	1		Chr1	20400000	20500000	5
										Chr1	20500001	20600000	732		Chr1	20500000	20600000	9		Chr1	20500000	20600000	774		Chr1	12720000	12730000	1		Chr1	20500000	20600000	5		Chr1	20500000	20600000	3
										Chr1	20600001	20700000	575		Chr1	20600000	20700000	8		Chr1	20600000	20700000	1558		Chr1	12730000	12740000	1		Chr1	20600000	20700000	6		Chr1	20600000	20700000	4
										Chr1	20700001	20800000	547		Chr1	20700000	20800000	10		Chr1	20700000	20800000	2801		Chr1	12740000	12750000	4		Chr1	20700000	20800000	0		Chr1	20700000	20800000	7
										Chr1	20800001	20900000	270		Chr1	20800000	20900000	6		Chr1	20800000	20900000	2297		Chr1	12750000	12760000	3		Chr1	20800000	20900000	0		Chr1	20800000	20900000	8
										Chr1	20900001	21000000	576		Chr1	20900000	21000000	9		Chr1	20900000	21000000	995		Chr1	12760000	12770000	2		Chr1	20900000	21000000	3		Chr1	20900000	21000000	7
										Chr1	21000001	21100000	619		Chr1	21000000	21100000	7		Chr1	21000000	21100000	30		Chr1	12770000	12780000	3		Chr1	21000000	21100000	1		Chr1	21000000	21100000	6
										Chr1	21100001	21200000	873		Chr1	21100000	21200000	8		Chr1	21100000	21200000	55		Chr1	12780000	12790000	1		Chr1	21100000	21200000	2		Chr1	21100000	21200000	2
										Chr1	21200001	21300000	471		Chr1	21200000	21300000	9		Chr1	21200000	21300000	924		Chr1	12790000	12800000	2		Chr1	21200000	21300000	2		Chr1	21200000	21300000	8
										Chr1	21300001	21400000	481		Chr1	21300000	21400000	5		Chr1	21300000	21400000	16		Chr1	12800000	12810000	1		Chr1	21300000	21400000	2		Chr1	21300000	21400000	6
										Chr1	21400001	21500000	470		Chr1	21400000	21500000	7		Chr1	21400000	21500000	2007		Chr1	12810000	12820000	3		Chr1	21400000	21500000	2		Chr1	21400000	21500000	6
										Chr1	21500001	21600000	488		Chr1	21500000	21600000	8		Chr1	21500000	21600000	999		Chr1	12820000	12830000	4		Chr1	21500000	21600000	3		Chr1	21500000	21600000	7
										Chr1	21600001	21700000	719		Chr1	21600000	21700000	8		Chr1	21600000	21700000	953		Chr1	12830000	12840000	2		Chr1	21600000	21700000	2		Chr1	21600000	21700000	5
										Chr1	21700001	21800000	614		Chr1	21700000	21800000	6		Chr1	21700000	21800000	84		Chr1	12840000	12850000	1		Chr1	21700000	21800000	2		Chr1	21700000	21800000	6
										Chr1	21800001	21900000	648		Chr1	21800000	21900000	9		Chr1	21800000	21900000	5009		Chr1	12850000	12860000	3		Chr1	21800000	21900000	3		Chr1	21800000	21900000	9
										Chr1	21900001	22000000	743		Chr1	21900000	22000000	5		Chr1	21900000	22000000	9		Chr1	12860000	12870000	1		Chr1	21900000	22000000	4		Chr1	21900000	22000000	2
										Chr1	22000001	22100000	697		Chr1	22000000	22100000	9		Chr1	22000000	22100000	908		Chr1	12870000	12880000	1		Chr1	22000000	22100000	2		Chr1	22000000	22100000	4
										Chr1	22100001	22200000	755		Chr1	22100000	22200000	7		Chr1	22100000	22200000	70		Chr1	12880000	12890000	1		Chr1	22100000	22200000	2		Chr1	22100000	22200000	2
										Chr1	22200001	22300000	477		Chr1	22200000	22300000	9		Chr1	22200000	22300000	1774		Chr1	12890000	12900000	2		Chr1	22200000	22300000	3		Chr1	22200000	22300000	7
										Chr1	22300001	22400000	691		Chr1	22300000	22400000	10		Chr1	22300000	22400000	588		Chr1	12900000	12910000	1		Chr1	22300000	22400000	5		Chr1	22300000	22400000	6
										Chr1	22400001	22500000	714		Chr1	22400000	22500000	7		Chr1	22400000	22500000	55		Chr1	1290000	1300000	1		Chr1	22400000	22500000	2		Chr1	22400000	22500000	3
										Chr1	22500001	22600000	608		Chr1	22500000	22600000	8		Chr1	22500000	22600000	1239		Chr1	12910000	12920000	1		Chr1	22500000	22600000	3		Chr1	22500000	22600000	5
										Chr1	22600001	22700000	754		Chr1	22600000	22700000	7		Chr1	22600000	22700000	120		Chr1	12920000	12930000	2		Chr1	22600000	22700000	4		Chr1	22600000	22700000	4
										Chr1	22700001	22800000	823		Chr1	22700000	22800000	8		Chr1	22700000	22800000	203		Chr1	12930000	12940000	1		Chr1	22700000	22800000	1		Chr1	22700000	22800000	3
										Chr1	22800001	22900000	652		Chr1	22800000	22900000	6		Chr1	22800000	22900000	43		Chr1	12950000	12960000	1		Chr1	22800000	22900000	4		Chr1	22800000	22900000	4
										Chr1	22900001	23000000	906		Chr1	22900000	23000000	10		Chr1	22900000	23000000	441		Chr1	12960000	12970000	1		Chr1	22900000	23000000	0		Chr1	22900000	23000000	4
										Chr1	23000001	23100000	497		Chr1	23000000	23100000	7		Chr1	23000000	23100000	1011		Chr1	12990000	13000000	1		Chr1	23000000	23100000	0		Chr1	23000000	23100000	3
										Chr1	23100001	23200000	699		Chr1	23100000	23200000	8		Chr1	23100000	23200000	1291		Chr1	13000000	13010000	1		Chr1	23100000	23200000	0		Chr1	23100000	23200000	5
										Chr1	23200001	23300000	633		Chr1	23200000	23300000	9		Chr1	23200000	23300000	31		Chr1	1300000	1310000	1		Chr1	23200000	23300000	2		Chr1	23200000	23300000	4
										Chr1	23300001	23400000	786		Chr1	23300000	23400000	8		Chr1	23300000	23400000	538		Chr1	130000	140000	2		Chr1	23300000	23400000	3		Chr1	23300000	23400000	6
										Chr1	23400001	23500000	517		Chr1	23400000	23500000	7		Chr1	23400000	23500000	295		Chr1	13010000	13020000	1		Chr1	23400000	23500000	1		Chr1	23400000	23500000	8
										Chr1	23500001	23600000	625		Chr1	23500000	23600000	10		Chr1	23500000	23600000	207		Chr1	13020000	13030000	1		Chr1	23500000	23600000	3		Chr1	23500000	23600000	8
										Chr1	23600001	23700000	729		Chr1	23600000	23700000	9		Chr1	23600000	23700000	1024		Chr1	13040000	13050000	1		Chr1	23600000	23700000	4		Chr1	23600000	23700000	9
										Chr1	23700001	23800000	809		Chr1	23700000	23800000	8		Chr1	23700000	23800000	1685		Chr1	13050000	13060000	2		Chr1	23700000	23800000	4		Chr1	23700000	23800000	5
										Chr1	23800001	23900000	796		Chr1	23800000	23900000	10		Chr1	23800000	23900000	84		Chr1	13060000	13070000	3		Chr1	23800000	23900000	1		Chr1	23800000	23900000	4
										Chr1	23900001	24000000	805		Chr1	23900000	24000000	7		Chr1	23900000	24000000	30		Chr1	13070000	13080000	3		Chr1	23900000	24000000	0		Chr1	23900000	24000000	4
										Chr1	24000001	24100000	773		Chr1	24000000	24100000	9		Chr1	24000000	24100000	1233		Chr1	13080000	13090000	3		Chr1	24000000	24100000	2		Chr1	24000000	24100000	5
										Chr1	24100001	24200000	854		Chr1	24100000	24200000	9		Chr1	24100000	24200000	24		Chr1	13090000	13100000	3		Chr1	24100000	24200000	1		Chr1	24100000	24200000	0
										Chr1	24200001	24300000	745		Chr1	24200000	24300000	7		Chr1	24200000	24300000	14		Chr1	13100000	13110000	2		Chr1	24200000	24300000	0		Chr1	24200000	24300000	4
										Chr1	24300001	24400000	860		Chr1	24300000	24400000	9		Chr1	24300000	24400000	316		Chr1	1310000	1320000	1		Chr1	24300000	24400000	4		Chr1	24300000	24400000	3
										Chr1	24400001	24500000	807		Chr1	24400000	24500000	8		Chr1	24400000	24500000	17		Chr1	13110000	13120000	2		Chr1	24400000	24500000	3		Chr1	24400000	24500000	1
										Chr1	24500001	24600000	853		Chr1	24500000	24600000	6		Chr1	24500000	24600000	16		Chr1	13120000	13130000	4		Chr1	24500000	24600000	2		Chr1	24500000	24600000	4
										Chr1	24600001	24700000	693		Chr1	24600000	24700000	6		Chr1	24600000	24700000	154		Chr1	13130000	13140000	1		Chr1	24600000	24700000	2		Chr1	24600000	24700000	6
										Chr1	24700001	24800000	718		Chr1	24700000	24800000	8		Chr1	24700000	24800000	473		Chr1	13140000	13150000	7		Chr1	24700000	24800000	2		Chr1	24700000	24800000	6
										Chr1	24800001	24900000	832		Chr1	24800000	24900000	10		Chr1	24800000	24900000	29		Chr1	13150000	13160000	1		Chr1	24800000	24900000	3		Chr1	24800000	24900000	6
										Chr1	24900001	25000000	849		Chr1	24900000	25000000	6		Chr1	24900000	25000000	8		Chr1	13160000	13170000	3		Chr1	24900000	25000000	2		Chr1	24900000	25000000	4
										Chr1	25000001	25100000	835		Chr1	25000000	25100000	9		Chr1	25000000	25100000	56		Chr1	13170000	13180000	2		Chr1	25000000	25100000	2		Chr1	25000000	25100000	7
										Chr1	25100001	25200000	572		Chr1	25100000	25200000	8		Chr1	25100000	25200000	1905		Chr1	13180000	13190000	1		Chr1	25100000	25200000	4		Chr1	25100000	25200000	4
										Chr1	25200001	25300000	614		Chr1	25200000	25300000	7		Chr1	25200000	25300000	104		Chr1	13190000	13200000	1		Chr1	25200000	25300000	0		Chr1	25200000	25300000	6
										Chr1	25300001	25400000	591		Chr1	25300000	25400000	8		Chr1	25300000	25400000	231		Chr1	13200000	13210000	1		Chr1	25300000	25400000	2		Chr1	25300000	25400000	3
										Chr1	25400001	25500000	789		Chr1	25400000	25500000	8		Chr1	25400000	25500000	1326		Chr1	1320000	1330000	1		Chr1	25400000	25500000	4		Chr1	25400000	25500000	6
										Chr1	25500001	25600000	663		Chr1	25500000	25600000	7		Chr1	25500000	25600000	17		Chr1	13230000	13240000	1		Chr1	25500000	25600000	2		Chr1	25500000	25600000	3
										Chr1	25600001	25700000	588		Chr1	25600000	25700000	6		Chr1	25600000	25700000	1009		Chr1	13240000	13250000	2		Chr1	25600000	25700000	2		Chr1	25600000	25700000	4
										Chr1	25700001	25800000	746		Chr1	25700000	25800000	8		Chr1	25700000	25800000	41		Chr1	13260000	13270000	1		Chr1	25700000	25800000	2		Chr1	25700000	25800000	5
										Chr1	25800001	25900000	564		Chr1	25800000	25900000	9		Chr1	25800000	25900000	165		Chr1	13300000	13310000	2		Chr1	25800000	25900000	0		Chr1	25800000	25900000	6
										Chr1	25900001	26000000	714		Chr1	25900000	26000000	10		Chr1	25900000	26000000	3763		Chr1	13310000	13320000	1		Chr1	25900000	26000000	3		Chr1	25900000	26000000	7
										Chr1	26000001	26100000	656		Chr1	26000000	26100000	8		Chr1	26000000	26100000	1746		Chr1	13320000	13330000	1		Chr1	26000000	26100000	1		Chr1	26000000	26100000	5
										Chr1	26100001	26200000	709		Chr1	26100000	26200000	8		Chr1	26100000	26200000	1537		Chr1	13330000	13340000	3		Chr1	26100000	26200000	3		Chr1	26100000	26200000	4
										Chr1	26200001	26300000	625		Chr1	26200000	26300000	9		Chr1	26200000	26300000	39		Chr1	13340000	13350000	1		Chr1	26200000	26300000	3		Chr1	26200000	26300000	5
										Chr1	26300001	26400000	672		Chr1	26300000	26400000	5		Chr1	26300000	26400000	9		Chr1	13350000	13360000	3		Chr1	26300000	26400000	2		Chr1	26300000	26400000	6
										Chr1	26400001	26500000	798		Chr1	26400000	26500000	5		Chr1	26400000	26500000	69		Chr1	13360000	13370000	3		Chr1	26400000	26500000	3		Chr1	26400000	26500000	4
										Chr1	26500001	26600000	665		Chr1	26500000	26600000	6		Chr1	26500000	26600000	62		Chr1	13370000	13380000	1		Chr1	26500000	26600000	2		Chr1	26500000	26600000	3
										Chr1	26600001	26700000	677		Chr1	26600000	26700000	10		Chr1	26600000	26700000	777		Chr1	13380000	13390000	3		Chr1	26600000	26700000	0		Chr1	26600000	26700000	6
										Chr1	26700001	26800000	724		Chr1	26700000	26800000	6		Chr1	26700000	26800000	78		Chr1	13390000	13400000	1		Chr1	26700000	26800000	1		Chr1	26700000	26800000	4
										Chr1	26800001	26900000	709		Chr1	26800000	26900000	7		Chr1	26800000	26900000	308		Chr1	13400000	13410000	2		Chr1	26800000	26900000	3		Chr1	26800000	26900000	4
										Chr1	26900001	27000000	399		Chr1	26900000	27000000	9		Chr1	26900000	27000000	290		Chr1	1340000	1350000	2		Chr1	26900000	27000000	1		Chr1	26900000	27000000	8
										Chr1	27000001	27100000	776		Chr1	27000000	27100000	8		Chr1	27000000	27100000	711		Chr1	13410000	13420000	4		Chr1	27000000	27100000	2		Chr1	27000000	27100000	3
										Chr1	27100001	27200000	885		Chr1	27100000	27200000	8		Chr1	27100000	27200000	17		Chr1	13420000	13430000	4		Chr1	27100000	27200000	1		Chr1	27100000	27200000	3
										Chr1	27200001	27300000	870		Chr1	27200000	27300000	9		Chr1	27200000	27300000	574		Chr1	13430000	13440000	3		Chr1	27200000	27300000	2		Chr1	27200000	27300000	4
										Chr1	27300001	27400000	758		Chr1	27300000	27400000	9		Chr1	27300000	27400000	898		Chr1	13440000	13450000	1		Chr1	27300000	27400000	4		Chr1	27300000	27400000	5
										Chr1	27400001	27500000	387		Chr1	27400000	27500000	8		Chr1	27400000	27500000	2404		Chr1	13460000	13470000	1		Chr1	27400000	27500000	3		Chr1	27400000	27500000	8
										Chr1	27500001	27600000	742		Chr1	27500000	27600000	6		Chr1	27500000	27600000	17		Chr1	13470000	13480000	1		Chr1	27500000	27600000	1		Chr1	27500000	27600000	5
										Chr1	27600001	27700000	921		Chr1	27600000	27700000	8		Chr1	27600000	27700000	185		Chr1	13480000	13490000	3		Chr1	27600000	27700000	4		Chr1	27600000	27700000	3
										Chr1	27700001	27800000	724		Chr1	27700000	27800000	9		Chr1	27700000	27800000	16		Chr1	13490000	13500000	2		Chr1	27700000	27800000	2		Chr1	27700000	27800000	5
										Chr1	27800001	27900000	621		Chr1	27800000	27900000	6		Chr1	27800000	27900000	219		Chr1	13500000	13510000	1		Chr1	27800000	27900000	4		Chr1	27800000	27900000	8
										Chr1	27900001	28000000	802		Chr1	27900000	28000000	10		Chr1	27900000	28000000	586		Chr1	1350000	1360000	4		Chr1	27900000	28000000	5		Chr1	27900000	28000000	3
										Chr1	28000001	28100000	791		Chr1	28000000	28100000	9		Chr1	28000000	28100000	157		Chr1	13510000	13520000	1		Chr1	28000000	28100000	0		Chr1	28000000	28100000	6
										Chr1	28100001	28200000	838		Chr1	28100000	28200000	8		Chr1	28100000	28200000	47		Chr1	13520000	13530000	3		Chr1	28100000	28200000	0		Chr1	28100000	28200000	4
										Chr1	28200001	28300000	757		Chr1	28200000	28300000	8		Chr1	28200000	28300000	1119		Chr1	13530000	13540000	3		Chr1	28200000	28300000	3		Chr1	28200000	28300000	3
										Chr1	28300001	28400000	833		Chr1	28300000	28400000	8		Chr1	28300000	28400000	85		Chr1	13540000	13550000	1		Chr1	28300000	28400000	2		Chr1	28300000	28400000	3
										Chr1	28400001	28500000	821		Chr1	28400000	28500000	9		Chr1	28400000	28500000	156		Chr1	13550000	13560000	1		Chr1	28400000	28500000	3		Chr1	28400000	28500000	6
										Chr1	28500001	28600000	846		Chr1	28500000	28600000	8		Chr1	28500000	28600000	174		Chr1	13560000	13570000	1		Chr1	28500000	28600000	3		Chr1	28500000	28600000	5
										Chr1	28600001	28700000	878		Chr1	28600000	28700000	8		Chr1	28600000	28700000	179		Chr1	13570000	13580000	1		Chr1	28600000	28700000	2		Chr1	28600000	28700000	4
										Chr1	28700001	28800000	717		Chr1	28700000	28800000	8		Chr1	28700000	28800000	377		Chr1	1360000	1370000	3		Chr1	28700000	28800000	2		Chr1	28700000	28800000	4
										Chr1	28800001	28900000	686		Chr1	28800000	28900000	6		Chr1	28800000	28900000	208		Chr1	13610000	13620000	4		Chr1	28800000	28900000	3		Chr1	28800000	28900000	4
										Chr1	28900001	29000000	845		Chr1	28900000	29000000	8		Chr1	28900000	29000000	279		Chr1	13620000	13630000	2		Chr1	28900000	29000000	1		Chr1	28900000	29000000	5
										Chr1	29000001	29100000	593		Chr1	29000000	29100000	8		Chr1	29000000	29100000	38		Chr1	13630000	13640000	1		Chr1	29000000	29100000	0		Chr1	29000000	29100000	6
										Chr1	29100001	29200000	795		Chr1	29100000	29200000	9		Chr1	29100000	29200000	453		Chr1	13650000	13660000	1		Chr1	29100000	29200000	2		Chr1	29100000	29200000	5
										Chr1	29200001	29300000	747		Chr1	29200000	29300000	5		Chr1	29200000	29300000	39		Chr1	13660000	13670000	1		Chr1	29200000	29300000	1		Chr1	29200000	29300000	5
										Chr1	29300001	29400000	663		Chr1	29300000	29400000	9		Chr1	29300000	29400000	72		Chr1	13670000	13680000	2		Chr1	29300000	29400000	3		Chr1	29300000	29400000	2
										Chr1	29400001	29500000	808		Chr1	29400000	29500000	8		Chr1	29400000	29500000	1564		Chr1	13700000	13710000	5		Chr1	29400000	29500000	2		Chr1	29400000	29500000	3
										Chr1	29500001	29600000	779		Chr1	29500000	29600000	10		Chr1	29500000	29600000	952		Chr1	1370000	1380000	5		Chr1	29500000	29600000	1		Chr1	29500000	29600000	2
										Chr1	29600001	29700000	720		Chr1	29600000	29700000	9		Chr1	29600000	29700000	412		Chr1	13710000	13720000	2		Chr1	29600000	29700000	2		Chr1	29600000	29700000	5
										Chr1	29700001	29800000	681		Chr1	29700000	29800000	8		Chr1	29700000	29800000	13		Chr1	13720000	13730000	1		Chr1	29700000	29800000	1		Chr1	29700000	29800000	2
										Chr1	29800001	29900000	694		Chr1	29800000	29900000	9		Chr1	29800000	29900000	1691		Chr1	13730000	13740000	2		Chr1	29800000	29900000	5		Chr1	29800000	29900000	4
										Chr1	29900001	30000000	867		Chr1	29900000	30000000	7		Chr1	29900000	30000000	924		Chr1	13740000	13750000	1		Chr1	29900000	30000000	2		Chr1	29900000	30000000	4
										Chr1	30000001	30100000	840		Chr1	30000000	30100000	9		Chr1	30000000	30100000	18		Chr1	13750000	13760000	1		Chr1	30000000	30100000	3		Chr1	30000000	30100000	2
										Chr1	30100001	30200000	801		Chr1	30100000	30200000	9		Chr1	30100000	30200000	28		Chr1	13760000	13770000	2		Chr1	30100000	30200000	3		Chr1	30100000	30200000	2
										Chr1	30200001	30300000	688		Chr1	30200000	30300000	7		Chr1	30200000	30300000	53		Chr1	13770000	13780000	1		Chr1	30200000	30300000	3		Chr1	30200000	30300000	4
										Chr1	30300001	30400000	742		Chr1	30300000	30400000	8		Chr1	30300000	30400000	110		Chr1	13780000	13790000	1		Chr1	30300000	30400000	1		Chr1	30300000	30400000	7
										Chr1	30400001	30500000	710		Chr1	30400000	30500000	10		Chr1	30400000	30500000	443		Chr1	13790000	13800000	2		Chr1	30400000	30500000	3		Chr1	30400000	30500000	3
										Chr1	30500001	30600000	835		Chr1	30500000	30600000	7		Chr1	30500000	30600000	21		Chr1	13800000	13810000	2		Chr1	30500000	30600000	3		Chr1	30500000	30600000	3
										Chr1	30600001	30700000	706		Chr1	30600000	30700000	10		Chr1	30600000	30700000	27		Chr1	1380000	1390000	1		Chr1	30600000	30700000	1		Chr1	30600000	30700000	2
										Chr1	30700001	30800000	757		Chr1	30700000	30800000	8		Chr1	30700000	30800000	752		Chr1	13810000	13820000	4		Chr1	30700000	30800000	2		Chr1	30700000	30800000	2
										Chr1	30800001	30900000	815		Chr1	30800000	30900000	10		Chr1	30800000	30900000	27		Chr1	13820000	13830000	1		Chr1	30800000	30900000	4		Chr1	30800000	30900000	1
										Chr1	30900001	31000000	748		Chr1	30900000	31000000	9		Chr1	30900000	31000000	345		Chr1	13830000	13840000	1		Chr1	30900000	31000000	1		Chr1	30900000	31000000	5
										Chr1	31000001	31100000	741		Chr1	31000000	31100000	10		Chr1	31000000	31100000	165		Chr1	13840000	13850000	2		Chr1	31000000	31100000	4		Chr1	31000000	31100000	3
										Chr1	31100001	31200000	563		Chr1	31100000	31200000	7		Chr1	31100000	31200000	901		Chr1	13850000	13860000	1		Chr1	31100000	31200000	2		Chr1	31100000	31200000	5
										Chr1	31200001	31300000	716		Chr1	31200000	31300000	9		Chr1	31200000	31300000	493		Chr1	13860000	13870000	2		Chr1	31200000	31300000	3		Chr1	31200000	31300000	4
										Chr1	31300001	31400000	939		Chr1	31300000	31400000	7		Chr1	31300000	31400000	9		Chr1	13870000	13880000	1		Chr1	31300000	31400000	0		Chr1	31300000	31400000	2
										Chr1	31400001	31500000	639		Chr1	31400000	31500000	10		Chr1	31400000	31500000	367		Chr1	13900000	13910000	1		Chr1	31400000	31500000	1		Chr1	31400000	31500000	4
										Chr1	31500001	31600000	699		Chr1	31500000	31600000	6		Chr1	31500000	31600000	15		Chr1	13910000	13920000	5		Chr1	31500000	31600000	0		Chr1	31500000	31600000	2
										Chr1	31600001	31700000	863		Chr1	31600000	31700000	9		Chr1	31600000	31700000	20		Chr1	13930000	13940000	2		Chr1	31600000	31700000	2		Chr1	31600000	31700000	3
										Chr1	31700001	31800000	777		Chr1	31700000	31800000	9		Chr1	31700000	31800000	31		Chr1	13940000	13950000	5		Chr1	31700000	31800000	2		Chr1	31700000	31800000	7
										Chr1	31800001	31900000	854		Chr1	31800000	31900000	8		Chr1	31800000	31900000	363		Chr1	13950000	13960000	4		Chr1	31800000	31900000	3		Chr1	31800000	31900000	7
										Chr1	31900001	32000000	706		Chr1	31900000	32000000	10		Chr1	31900000	32000000	928		Chr1	13960000	13970000	2		Chr1	31900000	32000000	3		Chr1	31900000	32000000	6
										Chr1	32000001	32100000	825		Chr1	32000000	32100000	8		Chr1	32000000	32100000	19		Chr1	13970000	13980000	1		Chr1	32000000	32100000	2		Chr1	32000000	32100000	4
										Chr1	32100001	32200000	836		Chr1	32100000	32200000	8		Chr1	32100000	32200000	11		Chr1	13990000	14000000	1		Chr1	32100000	32200000	2		Chr1	32100000	32200000	1
										Chr1	32200001	32300000	722		Chr1	32200000	32300000	9		Chr1	32200000	32300000	181		Chr1	14000000	14010000	1		Chr1	32200000	32300000	0		Chr1	32200000	32300000	4
										Chr1	32300001	32400000	809		Chr1	32300000	32400000	9		Chr1	32300000	32400000	40		Chr1	1400000	1410000	3		Chr1	32300000	32400000	4		Chr1	32300000	32400000	7
										Chr1	32400001	32500000	653		Chr1	32400000	32500000	7		Chr1	32400000	32500000	9		Chr1	140000	150000	1		Chr1	32400000	32500000	2		Chr1	32400000	32500000	3
										Chr1	32500001	32600000	838		Chr1	32500000	32600000	10		Chr1	32500000	32600000	141		Chr1	14010000	14020000	2		Chr1	32500000	32600000	2		Chr1	32500000	32600000	4
										Chr1	32600001	32700000	921		Chr1	32600000	32700000	9		Chr1	32600000	32700000	14		Chr1	14030000	14040000	1		Chr1	32600000	32700000	0		Chr1	32600000	32700000	4
										Chr1	32700001	32800000	871		Chr1	32700000	32800000	8		Chr1	32700000	32800000	901		Chr1	14040000	14050000	3		Chr1	32700000	32800000	3		Chr1	32700000	32800000	5
										Chr1	32800001	32900000	831		Chr1	32800000	32900000	8		Chr1	32800000	32900000	22		Chr1	14060000	14070000	1		Chr1	32800000	32900000	1		Chr1	32800000	32900000	3
										Chr1	32900001	33000000	920		Chr1	32900000	33000000	10		Chr1	32900000	33000000	74		Chr1	14070000	14080000	1		Chr1	32900000	33000000	2		Chr1	32900000	33000000	4
										Chr1	33000001	33100000	708		Chr1	33000000	33100000	7		Chr1	33000000	33100000	43		Chr1	14080000	14090000	3		Chr1	33000000	33100000	1		Chr1	33000000	33100000	5
										Chr1	33100001	33200000	763		Chr1	33100000	33200000	6		Chr1	33100000	33200000	80		Chr1	14090000	14100000	1		Chr1	33100000	33200000	0		Chr1	33100000	33200000	4
										Chr1	33200001	33300000	869		Chr1	33200000	33300000	8		Chr1	33200000	33300000	235		Chr1	14100000	14110000	3		Chr1	33200000	33300000	1		Chr1	33200000	33300000	3
										Chr1	33300001	33400000	766		Chr1	33300000	33400000	9		Chr1	33300000	33400000	23		Chr1	14120000	14130000	1		Chr1	33300000	33400000	2		Chr1	33300000	33400000	5
										Chr1	33400001	33500000	564		Chr1	33400000	33500000	6		Chr1	33400000	33500000	34		Chr1	14130000	14140000	1		Chr1	33400000	33500000	3		Chr1	33400000	33500000	6
										Chr1	33500001	33600000	233		Chr1	33500000	33600000	7		Chr1	33500000	33600000	73		Chr1	14140000	14150000	3		Chr1	33500000	33600000	3		Chr1	33500000	33600000	8
										Chr1	33600001	33700000	744		Chr1	33600000	33700000	8		Chr1	33600000	33700000	14		Chr1	14150000	14160000	3		Chr1	33600000	33700000	5		Chr1	33600000	33700000	4
										Chr1	33700001	33800000	740		Chr1	33700000	33800000	9		Chr1	33700000	33800000	2418		Chr1	14160000	14170000	2		Chr1	33700000	33800000	5		Chr1	33700000	33800000	7
										Chr1	33800001	33900000	673		Chr1	33800000	33900000	9		Chr1	33800000	33900000	570		Chr1	14190000	14200000	3		Chr1	33800000	33900000	4		Chr1	33800000	33900000	6
										Chr1	33900001	34000000	663		Chr1	33900000	34000000	10		Chr1	33900000	34000000	2095		Chr1	14200000	14210000	1		Chr1	33900000	34000000	0		Chr1	33900000	34000000	6
										Chr1	34000001	34100000	559		Chr1	34000000	34100000	6		Chr1	34000000	34100000	418		Chr1	14220000	14230000	1		Chr1	34000000	34100000	0		Chr1	34000000	34100000	9
										Chr1	34100001	34200000	719		Chr1	34100000	34200000	7		Chr1	34100000	34200000	20		Chr1	14230000	14240000	1		Chr1	34100000	34200000	3		Chr1	34100000	34200000	3
										Chr1	34200001	34300000	502		Chr1	34200000	34300000	7		Chr1	34200000	34300000	2814		Chr1	14240000	14250000	2		Chr1	34200000	34300000	5		Chr1	34200000	34300000	6
										Chr1	34300001	34400000	644		Chr1	34300000	34400000	7		Chr1	34300000	34400000	708		Chr1	14260000	14270000	1		Chr1	34300000	34400000	2		Chr1	34300000	34400000	5
										Chr1	34400001	34500000	889		Chr1	34400000	34500000	9		Chr1	34400000	34500000	37		Chr1	14280000	14290000	1		Chr1	34400000	34500000	1		Chr1	34400000	34500000	3
										Chr1	34500001	34600000	799		Chr1	34500000	34600000	8		Chr1	34500000	34600000	204		Chr1	14320000	14330000	1		Chr1	34500000	34600000	2		Chr1	34500000	34600000	2
										Chr1	34600001	34700000	911		Chr1	34600000	34700000	7		Chr1	34600000	34700000	13		Chr1	14330000	14340000	2		Chr1	34600000	34700000	4		Chr1	34600000	34700000	0
										Chr1	34700001	34800000	748		Chr1	34700000	34800000	7		Chr1	34700000	34800000	208		Chr1	14340000	14350000	2		Chr1	34700000	34800000	2		Chr1	34700000	34800000	7
										Chr1	34800001	34900000	836		Chr1	34800000	34900000	9		Chr1	34800000	34900000	909		Chr1	14370000	14380000	1		Chr1	34800000	34900000	2		Chr1	34800000	34900000	6
										Chr1	34900001	35000000	769		Chr1	34900000	35000000	8		Chr1	34900000	35000000	88		Chr1	14380000	14390000	2		Chr1	34900000	35000000	3		Chr1	34900000	35000000	6
										Chr1	35000001	35100000	614		Chr1	35000000	35100000	9		Chr1	35000000	35100000	784		Chr1	14390000	14400000	1		Chr1	35000000	35100000	0		Chr1	35000000	35100000	6
										Chr1	35100001	35200000	789		Chr1	35100000	35200000	10		Chr1	35100000	35200000	1221		Chr1	14400000	14410000	3		Chr1	35100000	35200000	3		Chr1	35100000	35200000	7
										Chr1	35200001	35300000	535		Chr1	35200000	35300000	8		Chr1	35200000	35300000	771		Chr1	1440000	1450000	2		Chr1	35200000	35300000	2		Chr1	35200000	35300000	7
										Chr1	35300001	35400000	757		Chr1	35300000	35400000	8		Chr1	35300000	35400000	70		Chr1	14410000	14420000	2		Chr1	35300000	35400000	2		Chr1	35300000	35400000	3
										Chr1	35400001	35500000	741		Chr1	35400000	35500000	10		Chr1	35400000	35500000	22		Chr1	14430000	14440000	1		Chr1	35400000	35500000	2		Chr1	35400000	35500000	6
										Chr1	35500001	35600000	716		Chr1	35500000	35600000	5		Chr1	35500000	35600000	924		Chr1	14450000	14460000	1		Chr1	35500000	35600000	2		Chr1	35500000	35600000	5
										Chr1	35600001	35700000	740		Chr1	35600000	35700000	10		Chr1	35600000	35700000	163		Chr1	14460000	14470000	2		Chr1	35600000	35700000	1		Chr1	35600000	35700000	5
										Chr1	35700001	35800000	877		Chr1	35700000	35800000	10		Chr1	35700000	35800000	1829		Chr1	14470000	14480000	1		Chr1	35700000	35800000	2		Chr1	35700000	35800000	1
										Chr1	35800001	35900000	902		Chr1	35800000	35900000	8		Chr1	35800000	35900000	22		Chr1	14480000	14490000	3		Chr1	35800000	35900000	1		Chr1	35800000	35900000	2
										Chr1	35900001	36000000	635		Chr1	35900000	36000000	6		Chr1	35900000	36000000	15		Chr1	14490000	14500000	1		Chr1	35900000	36000000	1		Chr1	35900000	36000000	0
										Chr1	36000001	36100000	637		Chr1	36000000	36100000	6		Chr1	36000000	36100000	1006		Chr1	14500000	14510000	4		Chr1	36000000	36100000	2		Chr1	36000000	36100000	6
										Chr1	36100001	36200000	868		Chr1	36100000	36200000	9		Chr1	36100000	36200000	941		Chr1	14510000	14520000	1		Chr1	36100000	36200000	2		Chr1	36100000	36200000	3
										Chr1	36200001	36300000	753		Chr1	36200000	36300000	7		Chr1	36200000	36300000	1772		Chr1	14520000	14530000	3		Chr1	36200000	36300000	4		Chr1	36200000	36300000	1
										Chr1	36300001	36400000	619		Chr1	36300000	36400000	6		Chr1	36300000	36400000	20		Chr1	14530000	14540000	2		Chr1	36300000	36400000	0		Chr1	36300000	36400000	5
										Chr1	36400001	36500000	868		Chr1	36400000	36500000	8		Chr1	36400000	36500000	440		Chr1	14540000	14550000	3		Chr1	36400000	36500000	3		Chr1	36400000	36500000	5
										Chr1	36500001	36600000	343		Chr1	36500000	36600000	10		Chr1	36500000	36600000	715		Chr1	14550000	14560000	3		Chr1	36500000	36600000	2		Chr1	36500000	36600000	8
										Chr1	36600001	36700000	831		Chr1	36600000	36700000	9		Chr1	36600000	36700000	105		Chr1	14580000	14590000	4		Chr1	36600000	36700000	1		Chr1	36600000	36700000	3
										Chr1	36700001	36800000	717		Chr1	36700000	36800000	5		Chr1	36700000	36800000	1392		Chr1	14590000	14600000	2		Chr1	36700000	36800000	1		Chr1	36700000	36800000	3
										Chr1	36800001	36900000	456		Chr1	36800000	36900000	4		Chr1	36800000	36900000	6		Chr1	14600000	14610000	1		Chr1	36800000	36900000	1		Chr1	36800000	36900000	5
										Chr1	36900001	37000000	558		Chr1	36900000	37000000	9		Chr1	36900000	37000000	275		Chr1	1460000	1470000	1		Chr1	36900000	37000000	1		Chr1	36900000	37000000	6
										Chr1	37000001	37100000	700		Chr1	37000000	37100000	5		Chr1	37000000	37100000	14		Chr1	14610000	14620000	2		Chr1	37000000	37100000	1		Chr1	37000000	37100000	2
										Chr1	37100001	37200000	784		Chr1	37100000	37200000	7		Chr1	37100000	37200000	328		Chr1	14630000	14640000	2		Chr1	37100000	37200000	1		Chr1	37100000	37200000	1
										Chr1	37200001	37300000	346		Chr1	37200000	37300000	7		Chr1	37200000	37300000	308		Chr1	14640000	14650000	2		Chr1	37200000	37300000	0		Chr1	37200000	37300000	1
										Chr1	37300001	37400000	714		Chr1	37300000	37400000	7		Chr1	37300000	37400000	12		Chr1	14650000	14660000	1		Chr1	37300000	37400000	2		Chr1	37300000	37400000	5
										Chr1	37400001	37500000	656		Chr1	37400000	37500000	8		Chr1	37400000	37500000	35		Chr1	14670000	14680000	2		Chr1	37400000	37500000	1		Chr1	37400000	37500000	4
										Chr1	37500001	37600000	895		Chr1	37500000	37600000	10		Chr1	37500000	37600000	20		Chr1	14680000	14690000	1		Chr1	37500000	37600000	1		Chr1	37500000	37600000	2
										Chr1	37600001	37700000	887		Chr1	37600000	37700000	8		Chr1	37600000	37700000	1349		Chr1	14690000	14700000	1		Chr1	37600000	37700000	1		Chr1	37600000	37700000	3
										Chr1	37700001	37800000	889		Chr1	37700000	37800000	7		Chr1	37700000	37800000	22		Chr1	14700000	14710000	4		Chr1	37700000	37800000	4		Chr1	37700000	37800000	4
										Chr1	37800001	37900000	822		Chr1	37800000	37900000	9		Chr1	37800000	37900000	409		Chr1	1470000	1480000	2		Chr1	37800000	37900000	3		Chr1	37800000	37900000	3
										Chr1	37900001	38000000	888		Chr1	37900000	38000000	8		Chr1	37900000	38000000	322		Chr1	14710000	14720000	7		Chr1	37900000	38000000	5		Chr1	37900000	38000000	3
										Chr1	38000001	38100000	860		Chr1	38000000	38100000	9		Chr1	38000000	38100000	20		Chr1	14720000	14730000	7		Chr1	38000000	38100000	4		Chr1	38000000	38100000	4
										Chr1	38100001	38200000	818		Chr1	38100000	38200000	9		Chr1	38100000	38200000	16		Chr1	14730000	14740000	2		Chr1	38100000	38200000	1		Chr1	38100000	38200000	2
										Chr1	38200001	38300000	788		Chr1	38200000	38300000	6		Chr1	38200000	38300000	9		Chr1	14740000	14750000	1		Chr1	38200000	38300000	0		Chr1	38200000	38300000	1
										Chr1	38300001	38400000	746		Chr1	38300000	38400000	10		Chr1	38300000	38400000	687		Chr1	14750000	14760000	2		Chr1	38300000	38400000	0		Chr1	38300000	38400000	4
										Chr1	38400001	38500000	868		Chr1	38400000	38500000	9		Chr1	38400000	38500000	399		Chr1	14760000	14770000	3		Chr1	38400000	38500000	1		Chr1	38400000	38500000	5
										Chr1	38500001	38600000	717		Chr1	38500000	38600000	7		Chr1	38500000	38600000	318		Chr1	14770000	14780000	2		Chr1	38500000	38600000	1		Chr1	38500000	38600000	4
										Chr1	38600001	38700000	833		Chr1	38600000	38700000	9		Chr1	38600000	38700000	20		Chr1	14780000	14790000	1		Chr1	38600000	38700000	3		Chr1	38600000	38700000	2
										Chr1	38700001	38800000	716		Chr1	38700000	38800000	7		Chr1	38700000	38800000	55		Chr1	14790000	14800000	3		Chr1	38700000	38800000	4		Chr1	38700000	38800000	3
										Chr1	38800001	38900000	676		Chr1	38800000	38900000	5		Chr1	38800000	38900000	9		Chr1	14820000	14830000	3		Chr1	38800000	38900000	1		Chr1	38800000	38900000	7
										Chr1	38900001	39000000	876		Chr1	38900000	39000000	10		Chr1	38900000	39000000	23		Chr1	14830000	14840000	4		Chr1	38900000	39000000	1		Chr1	38900000	39000000	6
										Chr1	39000001	39100000	929		Chr1	39000000	39100000	8		Chr1	39000000	39100000	16		Chr1	14840000	14850000	2		Chr1	39000000	39100000	3		Chr1	39000000	39100000	4
										Chr1	39100001	39200000	760		Chr1	39100000	39200000	7		Chr1	39100000	39200000	51		Chr1	14850000	14860000	1		Chr1	39100000	39200000	5		Chr1	39100000	39200000	4
										Chr1	39200001	39300000	916		Chr1	39200000	39300000	8		Chr1	39200000	39300000	13		Chr1	14870000	14880000	1		Chr1	39200000	39300000	1		Chr1	39200000	39300000	5
										Chr1	39300001	39400000	797		Chr1	39300000	39400000	8		Chr1	39300000	39400000	127		Chr1	14880000	14890000	1		Chr1	39300000	39400000	2		Chr1	39300000	39400000	3
										Chr1	39400001	39500000	785		Chr1	39400000	39500000	9		Chr1	39400000	39500000	354		Chr1	14890000	14900000	5		Chr1	39400000	39500000	2		Chr1	39400000	39500000	3
										Chr1	39500001	39600000	848		Chr1	39500000	39600000	9		Chr1	39500000	39600000	372		Chr1	1490000	1500000	2		Chr1	39500000	39600000	2		Chr1	39500000	39600000	2
										Chr1	39600001	39700000	839		Chr1	39600000	39700000	9		Chr1	39600000	39700000	72		Chr1	14910000	14920000	1		Chr1	39600000	39700000	6		Chr1	39600000	39700000	3
										Chr1	39700001	39800000	664		Chr1	39700000	39800000	4		Chr1	39700000	39800000	650		Chr1	14920000	14930000	2		Chr1	39700000	39800000	3		Chr1	39700000	39800000	4
										Chr1	39800001	39900000	932		Chr1	39800000	39900000	8		Chr1	39800000	39900000	17		Chr1	14930000	14940000	4		Chr1	39800000	39900000	1		Chr1	39800000	39900000	0
										Chr1	39900001	40000000	922		Chr1	39900000	40000000	7		Chr1	39900000	40000000	10		Chr1	14940000	14950000	2		Chr1	39900000	40000000	3		Chr1	39900000	40000000	2
										Chr1	40000001	40100000	702		Chr1	40000000	40100000	9		Chr1	40000000	40100000	1190		Chr1	14950000	14960000	1		Chr1	40000000	40100000	0		Chr1	40000000	40100000	4
										Chr1	40100001	40200000	872		Chr1	40100000	40200000	9		Chr1	40100000	40200000	23		Chr1	14990000	15000000	1		Chr1	40100000	40200000	4		Chr1	40100000	40200000	3
										Chr1	40200001	40300000	893		Chr1	40200000	40300000	8		Chr1	40200000	40300000	586		Chr1	15000000	15010000	1		Chr1	40200000	40300000	5		Chr1	40200000	40300000	2
										Chr1	40300001	40400000	695		Chr1	40300000	40400000	7		Chr1	40300000	40400000	534		Chr1	1500000	1510000	1		Chr1	40300000	40400000	1		Chr1	40300000	40400000	6
										Chr1	40400001	40500000	921		Chr1	40400000	40500000	6		Chr1	40400000	40500000	244		Chr1	150000	160000	1		Chr1	40400000	40500000	2		Chr1	40400000	40500000	1
										Chr1	40500001	40600000	801		Chr1	40500000	40600000	5		Chr1	40500000	40600000	124		Chr1	15010000	15020000	16		Chr1	40500000	40600000	6		Chr1	40500000	40600000	1
										Chr1	40600001	40700000	879		Chr1	40600000	40700000	9		Chr1	40600000	40700000	221		Chr1	15020000	15030000	2		Chr1	40600000	40700000	1		Chr1	40600000	40700000	3
										Chr1	40700001	40800000	933		Chr1	40700000	40800000	7		Chr1	40700000	40800000	14		Chr1	15030000	15040000	3		Chr1	40700000	40800000	1		Chr1	40700000	40800000	3
										Chr1	40800001	40900000	760		Chr1	40800000	40900000	3		Chr1	40800000	40900000	7		Chr1	15050000	15060000	2		Chr1	40800000	40900000	1		Chr1	40800000	40900000	1
										Chr1	40900001	41000000	759		Chr1	40900000	41000000	6		Chr1	40900000	41000000	80		Chr1	15080000	15090000	2		Chr1	40900000	41000000	1		Chr1	40900000	41000000	3
										Chr1	41000001	41100000	872		Chr1	41000000	41100000	7		Chr1	41000000	41100000	316		Chr1	15090000	15100000	3		Chr1	41000000	41100000	2		Chr1	41000000	41100000	2
										Chr1	41100001	41200000	866		Chr1	41100000	41200000	10		Chr1	41100000	41200000	26		Chr1	1510000	1520000	2		Chr1	41100000	41200000	4		Chr1	41100000	41200000	5
										Chr1	41200001	41300000	917		Chr1	41200000	41300000	9		Chr1	41200000	41300000	19		Chr1	15110000	15120000	3		Chr1	41200000	41300000	2		Chr1	41200000	41300000	2
										Chr1	41300001	41400000	707		Chr1	41300000	41400000	6		Chr1	41300000	41400000	11		Chr1	15140000	15150000	1		Chr1	41300000	41400000	4		Chr1	41300000	41400000	6
										Chr1	41400001	41500000	475		Chr1	41400000	41500000	10		Chr1	41400000	41500000	816		Chr1	15150000	15160000	1		Chr1	41400000	41500000	2		Chr1	41400000	41500000	8
										Chr1	41500001	41600000	780		Chr1	41500000	41600000	9		Chr1	41500000	41600000	51		Chr1	15160000	15170000	1		Chr1	41500000	41600000	6		Chr1	41500000	41600000	9
										Chr1	41600001	41700000	443		Chr1	41600000	41700000	7		Chr1	41600000	41700000	27		Chr1	15170000	15180000	1		Chr1	41600000	41700000	1		Chr1	41600000	41700000	3
										Chr1	41700001	41800000	738		Chr1	41700000	41800000	8		Chr1	41700000	41800000	36		Chr1	15190000	15200000	1		Chr1	41700000	41800000	1		Chr1	41700000	41800000	4
										Chr1	41800001	41900000	723		Chr1	41800000	41900000	8		Chr1	41800000	41900000	82		Chr1	1520000	1530000	1		Chr1	41800000	41900000	1		Chr1	41800000	41900000	4
										Chr1	41900001	42000000	869		Chr1	41900000	42000000	10		Chr1	41900000	42000000	90		Chr1	15210000	15220000	3		Chr1	41900000	42000000	6		Chr1	41900000	42000000	5
										Chr1	42000001	42100000	891		Chr1	42000000	42100000	9		Chr1	42000000	42100000	22		Chr1	15220000	15230000	1		Chr1	42000000	42100000	2		Chr1	42000000	42100000	2
										Chr1	42100001	42200000	811		Chr1	42100000	42200000	9		Chr1	42100000	42200000	83		Chr1	15230000	15240000	4		Chr1	42100000	42200000	3		Chr1	42100000	42200000	6
										Chr1	42200001	42300000	873		Chr1	42200000	42300000	9		Chr1	42200000	42300000	16		Chr1	15240000	15250000	1		Chr1	42200000	42300000	3		Chr1	42200000	42300000	1
										Chr1	42300001	42400000	899		Chr1	42300000	42400000	8		Chr1	42300000	42400000	114		Chr1	15250000	15260000	1		Chr1	42300000	42400000	4		Chr1	42300000	42400000	3
										Chr1	42400001	42500000	737		Chr1	42400000	42500000	8		Chr1	42400000	42500000	424		Chr1	15270000	15280000	1		Chr1	42400000	42500000	4		Chr1	42400000	42500000	5
										Chr1	42500001	42600000	655		Chr1	42500000	42600000	3		Chr1	42500000	42600000	18		Chr1	15280000	15290000	4		Chr1	42500000	42600000	1		Chr1	42500000	42600000	5
										Chr1	42600001	42700000	855		Chr1	42600000	42700000	7		Chr1	42600000	42700000	311		Chr1	15290000	15300000	1		Chr1	42600000	42700000	5		Chr1	42600000	42700000	4
										Chr1	42700001	42800000	754		Chr1	42700000	42800000	7		Chr1	42700000	42800000	18		Chr1	15300000	15310000	2		Chr1	42700000	42800000	2		Chr1	42700000	42800000	4
										Chr1	42800001	42900000	620		Chr1	42800000	42900000	6		Chr1	42800000	42900000	732		Chr1	1530000	1540000	3		Chr1	42800000	42900000	1		Chr1	42800000	42900000	4
										Chr1	42900001	43000000	613		Chr1	42900000	43000000	7		Chr1	42900000	43000000	762		Chr1	15310000	15320000	4		Chr1	42900000	43000000	0		Chr1	42900000	43000000	6
										Chr1	43000001	43100000	575		Chr1	43000000	43100000	8		Chr1	43000000	43100000	212		Chr1	15330000	15340000	1		Chr1	43000000	43100000	1		Chr1	43000000	43100000	3
										Chr1	43100001	43200000	764		Chr1	43100000	43200000	9		Chr1	43100000	43200000	195		Chr1	15350000	15360000	1		Chr1	43100000	43200000	6		Chr1	43100000	43200000	4
										Chr1	43200001	43200710	757		Chr1	43200000	43270923	7		Chr1	43200000	43270923	771		Chr1	15360000	15370000	2		Chr1	43200000	43270923	1		Chr1	43200000	43270923	4
										Chr2	1	100000	898		Chr2	0	100000	9		Chr2	0	100000	561		Chr1	15380000	15390000	1		Chr2	0	100000	2		Chr2	0	100000	4
										Chr2	100001	200000	871		Chr2	100000	200000	7		Chr2	100000	200000	1020		Chr1	15390000	15400000	2		Chr2	100000	200000	5		Chr2	100000	200000	1
										Chr2	200001	300000	784		Chr2	200000	300000	9		Chr2	200000	300000	1026		Chr1	15400000	15410000	2		Chr2	200000	300000	6		Chr2	200000	300000	3
										Chr2	300001	400000	614		Chr2	300000	400000	9		Chr2	300000	400000	1930		Chr1	15430000	15440000	3		Chr2	300000	400000	1		Chr2	300000	400000	8
										Chr2	400001	500000	610		Chr2	400000	500000	7		Chr2	400000	500000	402		Chr1	15440000	15450000	2		Chr2	400000	500000	3		Chr2	400000	500000	8
										Chr2	500001	600000	685		Chr2	500000	600000	10		Chr2	500000	600000	181		Chr1	15450000	15460000	3		Chr2	500000	600000	2		Chr2	500000	600000	4
										Chr2	600001	700000	740		Chr2	600000	700000	7		Chr2	600000	700000	122		Chr1	15460000	15470000	2		Chr2	600000	700000	0		Chr2	600000	700000	6
										Chr2	700001	800000	716		Chr2	700000	800000	9		Chr2	700000	800000	79		Chr1	15480000	15490000	2		Chr2	700000	800000	2		Chr2	700000	800000	5
										Chr2	800001	900000	787		Chr2	800000	900000	9		Chr2	800000	900000	224		Chr1	15490000	15500000	1		Chr2	800000	900000	2		Chr2	800000	900000	6
										Chr2	900001	1000000	886		Chr2	900000	1000000	9		Chr2	900000	1000000	19		Chr1	15500000	15510000	1		Chr2	900000	1000000	4		Chr2	900000	1000000	4
										Chr2	1000001	1100000	877		Chr2	1000000	1100000	9		Chr2	1000000	1100000	85		Chr1	1550000	1560000	3		Chr2	1000000	1100000	4		Chr2	1000000	1100000	2
										Chr2	1100001	1200000	926		Chr2	1100000	1200000	8		Chr2	1100000	1200000	30		Chr1	15530000	15540000	1		Chr2	1100000	1200000	3		Chr2	1100000	1200000	2
										Chr2	1200001	1300000	893		Chr2	1200000	1300000	9		Chr2	1200000	1300000	712		Chr1	15540000	15550000	1		Chr2	1200000	1300000	3		Chr2	1200000	1300000	5
										Chr2	1300001	1400000	754		Chr2	1300000	1400000	8		Chr2	1300000	1400000	15		Chr1	15550000	15560000	5		Chr2	1300000	1400000	3		Chr2	1300000	1400000	0
										Chr2	1400001	1500000	849		Chr2	1400000	1500000	6		Chr2	1400000	1500000	134		Chr1	15580000	15590000	1		Chr2	1400000	1500000	1		Chr2	1400000	1500000	4
										Chr2	1500001	1600000	776		Chr2	1500000	1600000	7		Chr2	1500000	1600000	66		Chr1	15590000	15600000	1		Chr2	1500000	1600000	5		Chr2	1500000	1600000	6
										Chr2	1600001	1700000	941		Chr2	1600000	1700000	7		Chr2	1600000	1700000	13		Chr1	15600000	15610000	1		Chr2	1600000	1700000	2		Chr2	1600000	1700000	3
										Chr2	1700001	1800000	917		Chr2	1700000	1800000	9		Chr2	1700000	1800000	26		Chr1	15610000	15620000	1		Chr2	1700000	1800000	3		Chr2	1700000	1800000	2
										Chr2	1800001	1900000	777		Chr2	1800000	1900000	8		Chr2	1800000	1900000	1749		Chr1	15660000	15670000	1		Chr2	1800000	1900000	1		Chr2	1800000	1900000	5
										Chr2	1900001	2000000	689		Chr2	1900000	2000000	7		Chr2	1900000	2000000	193		Chr1	15670000	15680000	1		Chr2	1900000	2000000	2		Chr2	1900000	2000000	5
										Chr2	2000001	2100000	856		Chr2	2000000	2100000	8		Chr2	2000000	2100000	17		Chr1	15680000	15690000	1		Chr2	2000000	2100000	2		Chr2	2000000	2100000	2
										Chr2	2100001	2200000	787		Chr2	2100000	2200000	9		Chr2	2100000	2200000	350		Chr1	15690000	15700000	3		Chr2	2100000	2200000	4		Chr2	2100000	2200000	5
										Chr2	2200001	2300000	744		Chr2	2200000	2300000	8		Chr2	2200000	2300000	1647		Chr1	15710000	15720000	1		Chr2	2200000	2300000	1		Chr2	2200000	2300000	6
										Chr2	2300001	2400000	546		Chr2	2300000	2400000	10		Chr2	2300000	2400000	39		Chr1	15720000	15730000	4		Chr2	2300000	2400000	0		Chr2	2300000	2400000	6
										Chr2	2400001	2500000	638		Chr2	2400000	2500000	9		Chr2	2400000	2500000	1232		Chr1	15730000	15740000	2		Chr2	2400000	2500000	4		Chr2	2400000	2500000	9
										Chr2	2500001	2600000	332		Chr2	2500000	2600000	10		Chr2	2500000	2600000	1075		Chr1	15740000	15750000	3		Chr2	2500000	2600000	3		Chr2	2500000	2600000	7
										Chr2	2600001	2700000	754		Chr2	2600000	2700000	9		Chr2	2600000	2700000	17		Chr1	15750000	15760000	1		Chr2	2600000	2700000	3		Chr2	2600000	2700000	4
										Chr2	2700001	2800000	715		Chr2	2700000	2800000	4		Chr2	2700000	2800000	10		Chr1	15760000	15770000	1		Chr2	2700000	2800000	2		Chr2	2700000	2800000	0
										Chr2	2800001	2900000	938		Chr2	2800000	2900000	8		Chr2	2800000	2900000	41		Chr1	15800000	15810000	1		Chr2	2800000	2900000	2		Chr2	2800000	2900000	1
										Chr2	2900001	3000000	660		Chr2	2900000	3000000	9		Chr2	2900000	3000000	104		Chr1	15810000	15820000	1		Chr2	2900000	3000000	2		Chr2	2900000	3000000	5
										Chr2	3000001	3100000	708		Chr2	3000000	3100000	9		Chr2	3000000	3100000	582		Chr1	15820000	15830000	2		Chr2	3000000	3100000	3		Chr2	3000000	3100000	7
										Chr2	3100001	3200000	702		Chr2	3100000	3200000	6		Chr2	3100000	3200000	20		Chr1	15830000	15840000	1		Chr2	3100000	3200000	6		Chr2	3100000	3200000	4
										Chr2	3200001	3300000	866		Chr2	3200000	3300000	9		Chr2	3200000	3300000	1460		Chr1	15840000	15850000	2		Chr2	3200000	3300000	2		Chr2	3200000	3300000	4
										Chr2	3300001	3400000	893		Chr2	3300000	3400000	10		Chr2	3300000	3400000	210		Chr1	15850000	15860000	1		Chr2	3300000	3400000	1		Chr2	3300000	3400000	5
										Chr2	3400001	3500000	814		Chr2	3400000	3500000	8		Chr2	3400000	3500000	12		Chr1	15870000	15880000	1		Chr2	3400000	3500000	4		Chr2	3400000	3500000	3
										Chr2	3500001	3600000	834		Chr2	3500000	3600000	7		Chr2	3500000	3600000	9		Chr1	15880000	15890000	1		Chr2	3500000	3600000	2		Chr2	3500000	3600000	3
										Chr2	3600001	3700000	776		Chr2	3600000	3700000	6		Chr2	3600000	3700000	9		Chr1	15900000	15910000	1		Chr2	3600000	3700000	1		Chr2	3600000	3700000	1
										Chr2	3700001	3800000	817		Chr2	3700000	3800000	8		Chr2	3700000	3800000	16		Chr1	15930000	15940000	2		Chr2	3700000	3800000	3		Chr2	3700000	3800000	2
										Chr2	3800001	3900000	608		Chr2	3800000	3900000	8		Chr2	3800000	3900000	512		Chr1	15940000	15950000	1		Chr2	3800000	3900000	2		Chr2	3800000	3900000	5
										Chr2	3900001	4000000	520		Chr2	3900000	4000000	10		Chr2	3900000	4000000	275		Chr1	15960000	15970000	2		Chr2	3900000	4000000	0		Chr2	3900000	4000000	3
										Chr2	4000001	4100000	735		Chr2	4000000	4100000	8		Chr2	4000000	4100000	15		Chr1	15970000	15980000	1		Chr2	4000000	4100000	1		Chr2	4000000	4100000	4
										Chr2	4100001	4200000	913		Chr2	4100000	4200000	10		Chr2	4100000	4200000	123		Chr1	15980000	15990000	1		Chr2	4100000	4200000	1		Chr2	4100000	4200000	1
										Chr2	4200001	4300000	852		Chr2	4200000	4300000	8		Chr2	4200000	4300000	76		Chr1	16000000	16010000	2		Chr2	4200000	4300000	3		Chr2	4200000	4300000	2
										Chr2	4300001	4400000	799		Chr2	4300000	4400000	7		Chr2	4300000	4400000	36		Chr1	1600000	1610000	1		Chr2	4300000	4400000	1		Chr2	4300000	4400000	3
										Chr2	4400001	4500000	771		Chr2	4400000	4500000	8		Chr2	4400000	4500000	31		Chr1	160000	170000	1		Chr2	4400000	4500000	2		Chr2	4400000	4500000	1
										Chr2	4500001	4600000	874		Chr2	4500000	4600000	10		Chr2	4500000	4600000	180		Chr1	16010000	16020000	1		Chr2	4500000	4600000	0		Chr2	4500000	4600000	4
										Chr2	4600001	4700000	875		Chr2	4600000	4700000	7		Chr2	4600000	4700000	11		Chr1	16020000	16030000	1		Chr2	4600000	4700000	3		Chr2	4600000	4700000	0
										Chr2	4700001	4800000	871		Chr2	4700000	4800000	9		Chr2	4700000	4800000	1321		Chr1	16050000	16060000	1		Chr2	4700000	4800000	4		Chr2	4700000	4800000	7
										Chr2	4800001	4900000	736		Chr2	4800000	4900000	6		Chr2	4800000	4900000	10		Chr1	16060000	16070000	1		Chr2	4800000	4900000	3		Chr2	4800000	4900000	1
										Chr2	4900001	5000000	713		Chr2	4900000	5000000	10		Chr2	4900000	5000000	157		Chr1	16070000	16080000	2		Chr2	4900000	5000000	2		Chr2	4900000	5000000	4
										Chr2	5000001	5100000	895		Chr2	5000000	5100000	6		Chr2	5000000	5100000	929		Chr1	16090000	16100000	1		Chr2	5000000	5100000	1		Chr2	5000000	5100000	3
										Chr2	5100001	5200000	822		Chr2	5100000	5200000	8		Chr2	5100000	5200000	876		Chr1	16100000	16110000	1		Chr2	5100000	5200000	1		Chr2	5100000	5200000	4
										Chr2	5200001	5300000	868		Chr2	5200000	5300000	8		Chr2	5200000	5300000	20		Chr1	1610000	1620000	1		Chr2	5200000	5300000	2		Chr2	5200000	5300000	4
										Chr2	5300001	5400000	876		Chr2	5300000	5400000	5		Chr2	5300000	5400000	8		Chr1	16110000	16120000	1		Chr2	5300000	5400000	4		Chr2	5300000	5400000	3
										Chr2	5400001	5500000	771		Chr2	5400000	5500000	5		Chr2	5400000	5500000	38		Chr1	16150000	16160000	1		Chr2	5400000	5500000	1		Chr2	5400000	5500000	3
										Chr2	5500001	5600000	833		Chr2	5500000	5600000	9		Chr2	5500000	5600000	310		Chr1	16160000	16170000	1		Chr2	5500000	5600000	0		Chr2	5500000	5600000	5
										Chr2	5600001	5700000	841		Chr2	5600000	5700000	8		Chr2	5600000	5700000	744		Chr1	16170000	16180000	6		Chr2	5600000	5700000	3		Chr2	5600000	5700000	2
										Chr2	5700001	5800000	853		Chr2	5700000	5800000	7		Chr2	5700000	5800000	164		Chr1	16180000	16190000	4		Chr2	5700000	5800000	2		Chr2	5700000	5800000	2
										Chr2	5800001	5900000	805		Chr2	5800000	5900000	6		Chr2	5800000	5900000	13		Chr1	16190000	16200000	4		Chr2	5800000	5900000	4		Chr2	5800000	5900000	2
										Chr2	5900001	6000000	876		Chr2	5900000	6000000	7		Chr2	5900000	6000000	14		Chr1	16200000	16210000	2		Chr2	5900000	6000000	0		Chr2	5900000	6000000	4
										Chr2	6000001	6100000	597		Chr2	6000000	6100000	8		Chr2	6000000	6100000	19		Chr1	16220000	16230000	1		Chr2	6000000	6100000	0		Chr2	6000000	6100000	4
										Chr2	6100001	6200000	791		Chr2	6100000	6200000	8		Chr2	6100000	6200000	18		Chr1	16230000	16240000	2		Chr2	6100000	6200000	1		Chr2	6100000	6200000	2
										Chr2	6200001	6300000	820		Chr2	6200000	6300000	10		Chr2	6200000	6300000	1198		Chr1	16240000	16250000	3		Chr2	6200000	6300000	4		Chr2	6200000	6300000	8
										Chr2	6300001	6400000	745		Chr2	6300000	6400000	8		Chr2	6300000	6400000	138		Chr1	16250000	16260000	2		Chr2	6300000	6400000	5		Chr2	6300000	6400000	3
										Chr2	6400001	6500000	605		Chr2	6400000	6500000	7		Chr2	6400000	6500000	13		Chr1	16260000	16270000	3		Chr2	6400000	6500000	4		Chr2	6400000	6500000	2
										Chr2	6500001	6600000	743		Chr2	6500000	6600000	9		Chr2	6500000	6600000	142		Chr1	16270000	16280000	2		Chr2	6500000	6600000	2		Chr2	6500000	6600000	3
										Chr2	6600001	6700000	828		Chr2	6600000	6700000	8		Chr2	6600000	6700000	161		Chr1	16290000	16300000	1		Chr2	6600000	6700000	3		Chr2	6600000	6700000	3
										Chr2	6700001	6800000	899		Chr2	6700000	6800000	8		Chr2	6700000	6800000	16		Chr1	16300000	16310000	3		Chr2	6700000	6800000	1		Chr2	6700000	6800000	3
										Chr2	6800001	6900000	898		Chr2	6800000	6900000	9		Chr2	6800000	6900000	177		Chr1	1630000	1640000	2		Chr2	6800000	6900000	2		Chr2	6800000	6900000	4
										Chr2	6900001	7000000	566		Chr2	6900000	7000000	8		Chr2	6900000	7000000	648		Chr1	16310000	16320000	2		Chr2	6900000	7000000	3		Chr2	6900000	7000000	4
										Chr2	7000001	7100000	842		Chr2	7000000	7100000	8		Chr2	7000000	7100000	13		Chr1	16320000	16330000	2		Chr2	7000000	7100000	3		Chr2	7000000	7100000	1
										Chr2	7100001	7200000	737		Chr2	7100000	7200000	8		Chr2	7100000	7200000	12		Chr1	16330000	16340000	2		Chr2	7100000	7200000	3		Chr2	7100000	7200000	3
										Chr2	7200001	7300000	634		Chr2	7200000	7300000	10		Chr2	7200000	7300000	789		Chr1	16340000	16350000	1		Chr2	7200000	7300000	2		Chr2	7200000	7300000	5
										Chr2	7300001	7400000	833		Chr2	7300000	7400000	8		Chr2	7300000	7400000	1839		Chr1	16350000	16360000	2		Chr2	7300000	7400000	5		Chr2	7300000	7400000	3
										Chr2	7400001	7500000	704		Chr2	7400000	7500000	9		Chr2	7400000	7500000	28		Chr1	16360000	16370000	2		Chr2	7400000	7500000	4		Chr2	7400000	7500000	4
										Chr2	7500001	7600000	771		Chr2	7500000	7600000	7		Chr2	7500000	7600000	1816		Chr1	16390000	16400000	2		Chr2	7500000	7600000	2		Chr2	7500000	7600000	1
										Chr2	7600001	7700000	781		Chr2	7600000	7700000	8		Chr2	7600000	7700000	53		Chr1	16400000	16410000	1		Chr2	7600000	7700000	3		Chr2	7600000	7700000	3
										Chr2	7700001	7800000	709		Chr2	7700000	7800000	9		Chr2	7700000	7800000	501		Chr1	1640000	1650000	1		Chr2	7700000	7800000	2		Chr2	7700000	7800000	5
										Chr2	7800001	7900000	583		Chr2	7800000	7900000	4		Chr2	7800000	7900000	948		Chr1	16410000	16420000	5		Chr2	7800000	7900000	3		Chr2	7800000	7900000	7
										Chr2	7900001	8000000	212		Chr2	7900000	8000000	4		Chr2	7900000	8000000	15		Chr1	16420000	16430000	5		Chr2	7900000	8000000	2		Chr2	7900000	8000000	5
										Chr2	8000001	8100000	793		Chr2	8000000	8100000	9		Chr2	8000000	8100000	1297		Chr1	16430000	16440000	1		Chr2	8000000	8100000	3		Chr2	8000000	8100000	2
										Chr2	8100001	8200000	656		Chr2	8100000	8200000	7		Chr2	8100000	8200000	34		Chr1	16440000	16450000	3		Chr2	8100000	8200000	1		Chr2	8100000	8200000	2
										Chr2	8200001	8300000	652		Chr2	8200000	8300000	4		Chr2	8200000	8300000	378		Chr1	16450000	16460000	3		Chr2	8200000	8300000	3		Chr2	8200000	8300000	1
										Chr2	8300001	8400000	846		Chr2	8300000	8400000	8		Chr2	8300000	8400000	788		Chr1	16460000	16470000	3		Chr2	8300000	8400000	5		Chr2	8300000	8400000	2
										Chr2	8400001	8500000	693		Chr2	8400000	8500000	9		Chr2	8400000	8500000	21		Chr1	16480000	16490000	2		Chr2	8400000	8500000	0		Chr2	8400000	8500000	4
										Chr2	8500001	8600000	773		Chr2	8500000	8600000	7		Chr2	8500000	8600000	344		Chr1	16500000	16510000	4		Chr2	8500000	8600000	2		Chr2	8500000	8600000	2
										Chr2	8600001	8700000	651		Chr2	8600000	8700000	5		Chr2	8600000	8700000	13		Chr1	1650000	1660000	1		Chr2	8600000	8700000	0		Chr2	8600000	8700000	5
										Chr2	8700001	8800000	617		Chr2	8700000	8800000	7		Chr2	8700000	8800000	63		Chr1	16510000	16520000	5		Chr2	8700000	8800000	1		Chr2	8700000	8800000	7
										Chr2	8800001	8900000	776		Chr2	8800000	8900000	9		Chr2	8800000	8900000	142		Chr1	16520000	16530000	6		Chr2	8800000	8900000	3		Chr2	8800000	8900000	3
										Chr2	8900001	9000000	787		Chr2	8900000	9000000	6		Chr2	8900000	9000000	930		Chr1	16530000	16540000	3		Chr2	8900000	9000000	0		Chr2	8900000	9000000	2
										Chr2	9000001	9100000	777		Chr2	9000000	9100000	7		Chr2	9000000	9100000	338		Chr1	16540000	16550000	5		Chr2	9000000	9100000	2		Chr2	9000000	9100000	4
										Chr2	9100001	9200000	573		Chr2	9100000	9200000	3		Chr2	9100000	9200000	141		Chr1	16550000	16560000	1		Chr2	9100000	9200000	5		Chr2	9100000	9200000	4
										Chr2	9200001	9300000	285		Chr2	9200000	9300000	7		Chr2	9200000	9300000	586		Chr1	16560000	16570000	4		Chr2	9200000	9300000	4		Chr2	9200000	9300000	8
										Chr2	9300001	9400000	341		Chr2	9300000	9400000	4		Chr2	9300000	9400000	61		Chr1	16570000	16580000	3		Chr2	9300000	9400000	4		Chr2	9300000	9400000	10
										Chr2	9400001	9500000	249		Chr2	9400000	9500000	9		Chr2	9400000	9500000	2475		Chr1	16580000	16590000	1		Chr2	9400000	9500000	5		Chr2	9400000	9500000	4
										Chr2	9500001	9600000	769		Chr2	9500000	9600000	9		Chr2	9500000	9600000	63		Chr1	16600000	16610000	2		Chr2	9500000	9600000	4		Chr2	9500000	9600000	6
										Chr2	9600001	9700000	759		Chr2	9600000	9700000	7		Chr2	9600000	9700000	1975		Chr1	1660000	1670000	1		Chr2	9600000	9700000	2		Chr2	9600000	9700000	6
										Chr2	9700001	9800000	370		Chr2	9700000	9800000	6		Chr2	9700000	9800000	546		Chr1	16610000	16620000	2		Chr2	9700000	9800000	3		Chr2	9700000	9800000	8
										Chr2	9800001	9900000	365		Chr2	9800000	9900000	7		Chr2	9800000	9900000	23		Chr1	16620000	16630000	1		Chr2	9800000	9900000	2		Chr2	9800000	9900000	5
										Chr2	9900001	10000000	825		Chr2	9900000	10000000	9		Chr2	9900000	10000000	91		Chr1	16630000	16640000	2		Chr2	9900000	10000000	4		Chr2	9900000	10000000	4
										Chr2	10000001	10100000	758		Chr2	10000000	10100000	10		Chr2	10000000	10100000	1044		Chr1	16640000	16650000	1		Chr2	10000000	10100000	2		Chr2	10000000	10100000	5
										Chr2	10100001	10200000	671		Chr2	10100000	10200000	9		Chr2	10100000	10200000	954		Chr1	16670000	16680000	1		Chr2	10100000	10200000	4		Chr2	10100000	10200000	5
										Chr2	10200001	10300000	804		Chr2	10200000	10300000	6		Chr2	10200000	10300000	363		Chr1	16680000	16690000	2		Chr2	10200000	10300000	6		Chr2	10200000	10300000	1
										Chr2	10300001	10400000	500		Chr2	10300000	10400000	8		Chr2	10300000	10400000	335		Chr1	16690000	16700000	2		Chr2	10300000	10400000	5		Chr2	10300000	10400000	4
										Chr2	10400001	10500000	752		Chr2	10400000	10500000	6		Chr2	10400000	10500000	1653		Chr1	16700000	16710000	2		Chr2	10400000	10500000	4		Chr2	10400000	10500000	4
										Chr2	10500001	10600000	528		Chr2	10500000	10600000	8		Chr2	10500000	10600000	931		Chr1	1670000	1680000	1		Chr2	10500000	10600000	1		Chr2	10500000	10600000	5
										Chr2	10600001	10700000	469		Chr2	10600000	10700000	6		Chr2	10600000	10700000	1057		Chr1	16710000	16720000	1		Chr2	10600000	10700000	2		Chr2	10600000	10700000	7
										Chr2	10700001	10800000	565		Chr2	10700000	10800000	10		Chr2	10700000	10800000	3075		Chr1	16720000	16730000	2		Chr2	10700000	10800000	3		Chr2	10700000	10800000	8
										Chr2	10800001	10900000	668		Chr2	10800000	10900000	7		Chr2	10800000	10900000	39		Chr1	16730000	16740000	5		Chr2	10800000	10900000	3		Chr2	10800000	10900000	8
										Chr2	10900001	11000000	631		Chr2	10900000	11000000	8		Chr2	10900000	11000000	31		Chr1	16740000	16750000	19		Chr2	10900000	11000000	1		Chr2	10900000	11000000	2
										Chr2	11000001	11100000	762		Chr2	11000000	11100000	9		Chr2	11000000	11100000	2604		Chr1	16750000	16760000	22		Chr2	11000000	11100000	5		Chr2	11000000	11100000	2
										Chr2	11100001	11200000	604		Chr2	11100000	11200000	9		Chr2	11100000	11200000	900		Chr1	16760000	16770000	15		Chr2	11100000	11200000	1		Chr2	11100000	11200000	6
										Chr2	11200001	11300000	781		Chr2	11200000	11300000	9		Chr2	11200000	11300000	885		Chr1	16770000	16780000	30		Chr2	11200000	11300000	7		Chr2	11200000	11300000	5
										Chr2	11300001	11400000	455		Chr2	11300000	11400000	7		Chr2	11300000	11400000	769		Chr1	16780000	16790000	31		Chr2	11300000	11400000	2		Chr2	11300000	11400000	4
										Chr2	11400001	11500000	747		Chr2	11400000	11500000	10		Chr2	11400000	11500000	2446		Chr1	16790000	16800000	21		Chr2	11400000	11500000	1		Chr2	11400000	11500000	7
										Chr2	11500001	11600000	619		Chr2	11500000	11600000	7		Chr2	11500000	11600000	236		Chr1	16800000	16810000	27		Chr2	11500000	11600000	7		Chr2	11500000	11600000	3
										Chr2	11600001	11700000	609		Chr2	11600000	11700000	7		Chr2	11600000	11700000	2332		Chr1	1680000	1690000	1		Chr2	11600000	11700000	2		Chr2	11600000	11700000	6
										Chr2	11700001	11800000	673		Chr2	11700000	11800000	8		Chr2	11700000	11800000	1725		Chr1	16810000	16820000	30		Chr2	11700000	11800000	3		Chr2	11700000	11800000	5
										Chr2	11800001	11900000	514		Chr2	11800000	11900000	7		Chr2	11800000	11900000	218		Chr1	16820000	16830000	31		Chr2	11800000	11900000	4		Chr2	11800000	11900000	5
										Chr2	11900001	12000000	342		Chr2	11900000	12000000	8		Chr2	11900000	12000000	2197		Chr1	16830000	16840000	9		Chr2	11900000	12000000	4		Chr2	11900000	12000000	7
										Chr2	12000001	12100000	410		Chr2	12000000	12100000	9		Chr2	12000000	12100000	1551		Chr1	16840000	16850000	10		Chr2	12000000	12100000	4		Chr2	12000000	12100000	5
										Chr2	12100001	12200000	698		Chr2	12100000	12200000	5		Chr2	12100000	12200000	700		Chr1	16850000	16860000	24		Chr2	12100000	12200000	2		Chr2	12100000	12200000	4
										Chr2	12200001	12300000	591		Chr2	12200000	12300000	8		Chr2	12200000	12300000	2141		Chr1	16860000	16870000	14		Chr2	12200000	12300000	3		Chr2	12200000	12300000	9
										Chr2	12300001	12400000	438		Chr2	12300000	12400000	7		Chr2	12300000	12400000	8		Chr1	16870000	16880000	5		Chr2	12300000	12400000	2		Chr2	12300000	12400000	1
										Chr2	12400001	12500000	689		Chr2	12400000	12500000	7		Chr2	12400000	12500000	1849		Chr1	16880000	16890000	8		Chr2	12400000	12500000	6		Chr2	12400000	12500000	3
										Chr2	12500001	12600000	725		Chr2	12500000	12600000	7		Chr2	12500000	12600000	549		Chr1	16890000	16900000	23		Chr2	12500000	12600000	4		Chr2	12500000	12600000	5
										Chr2	12600001	12700000	682		Chr2	12600000	12700000	10		Chr2	12600000	12700000	2399		Chr1	16900000	16910000	7		Chr2	12600000	12700000	3		Chr2	12600000	12700000	7
										Chr2	12700001	12800000	685		Chr2	12700000	12800000	6		Chr2	12700000	12800000	1859		Chr1	16910000	16920000	30		Chr2	12700000	12800000	2		Chr2	12700000	12800000	2
										Chr2	12800001	12900000	631		Chr2	12800000	12900000	5		Chr2	12800000	12900000	697		Chr1	16920000	16930000	14		Chr2	12800000	12900000	0		Chr2	12800000	12900000	3
										Chr2	12900001	13000000	550		Chr2	12900000	13000000	9		Chr2	12900000	13000000	1466		Chr1	16940000	16950000	30		Chr2	12900000	13000000	1		Chr2	12900000	13000000	9
										Chr2	13000001	13100000	636		Chr2	13000000	13100000	9		Chr2	13000000	13100000	1068		Chr1	16950000	16960000	14		Chr2	13000000	13100000	1		Chr2	13000000	13100000	7
										Chr2	13100001	13200000	554		Chr2	13100000	13200000	9		Chr2	13100000	13200000	235		Chr1	16960000	16970000	3		Chr2	13100000	13200000	2		Chr2	13100000	13200000	3
										Chr2	13200001	13300000	703		Chr2	13200000	13300000	8		Chr2	13200000	13300000	185		Chr1	16970000	16980000	1		Chr2	13200000	13300000	1		Chr2	13200000	13300000	10
										Chr2	13300001	13400000	521		Chr2	13300000	13400000	8		Chr2	13300000	13400000	3393		Chr1	16980000	16990000	2		Chr2	13300000	13400000	2		Chr2	13300000	13400000	8
										Chr2	13400001	13500000	468		Chr2	13400000	13500000	8		Chr2	13400000	13500000	2127		Chr1	16990000	17000000	4		Chr2	13400000	13500000	1		Chr2	13400000	13500000	8
										Chr2	13500001	13600000	324		Chr2	13500000	13600000	9		Chr2	13500000	13600000	4693		Chr1	17000000	17010000	2		Chr2	13500000	13600000	0		Chr2	13500000	13600000	9
										Chr2	13600001	13700000	267		Chr2	13600000	13700000	10		Chr2	13600000	13700000	7721		Chr1	17010000	17020000	3		Chr2	13600000	13700000	10		Chr2	13600000	13700000	10
										Chr2	13700001	13800000	55		Chr2	13700000	13800000	8		Chr2	13700000	13800000	4716		Chr1	17020000	17030000	4		Chr2	13700000	13800000	6		Chr2	13700000	13800000	9
										Chr2	13800001	13900000	151		Chr2	13800000	13900000	6		Chr2	13800000	13900000	3160		Chr1	17030000	17040000	1		Chr2	13800000	13900000	0		Chr2	13800000	13900000	6
										Chr2	13900001	14000000	477		Chr2	13900000	14000000	9		Chr2	13900000	14000000	1919		Chr1	17040000	17050000	4		Chr2	13900000	14000000	1		Chr2	13900000	14000000	10
										Chr2	14000001	14100000	599		Chr2	14000000	14100000	8		Chr2	14000000	14100000	1239		Chr1	17050000	17060000	2		Chr2	14000000	14100000	2		Chr2	14000000	14100000	7
										Chr2	14100001	14200000	441		Chr2	14100000	14200000	9		Chr2	14100000	14200000	1935		Chr1	17060000	17070000	3		Chr2	14100000	14200000	2		Chr2	14100000	14200000	7
										Chr2	14200001	14300000	228		Chr2	14200000	14300000	4		Chr2	14200000	14300000	1324		Chr1	17070000	17080000	1		Chr2	14200000	14300000	2		Chr2	14200000	14300000	5
										Chr2	14300001	14400000	101		Chr2	14300000	14400000	7		Chr2	14300000	14400000	2431		Chr1	17080000	17090000	2		Chr2	14300000	14400000	3		Chr2	14300000	14400000	8
										Chr2	14400001	14500000	498		Chr2	14400000	14500000	8		Chr2	14400000	14500000	1400		Chr1	17100000	17110000	2		Chr2	14400000	14500000	0		Chr2	14400000	14500000	9
										Chr2	14500001	14600000	370		Chr2	14500000	14600000	9		Chr2	14500000	14600000	3024		Chr1	1710000	1720000	1		Chr2	14500000	14600000	4		Chr2	14500000	14600000	6
										Chr2	14600001	14700000	562		Chr2	14600000	14700000	9		Chr2	14600000	14700000	1710		Chr1	17110000	17120000	3		Chr2	14600000	14700000	4		Chr2	14600000	14700000	8
										Chr2	14700001	14800000	508		Chr2	14700000	14800000	9		Chr2	14700000	14800000	480		Chr1	17120000	17130000	15		Chr2	14700000	14800000	4		Chr2	14700000	14800000	5
										Chr2	14800001	14900000	365		Chr2	14800000	14900000	8		Chr2	14800000	14900000	1550		Chr1	17130000	17140000	15		Chr2	14800000	14900000	0		Chr2	14800000	14900000	7
										Chr2	14900001	15000000	262		Chr2	14900000	15000000	7		Chr2	14900000	15000000	599		Chr1	17140000	17150000	3		Chr2	14900000	15000000	2		Chr2	14900000	15000000	5
										Chr2	15000001	15100000	577		Chr2	15000000	15100000	5		Chr2	15000000	15100000	1807		Chr1	17150000	17160000	2		Chr2	15000000	15100000	1		Chr2	15000000	15100000	6
										Chr2	15100001	15200000	371		Chr2	15100000	15200000	6		Chr2	15100000	15200000	2337		Chr1	17170000	17180000	5		Chr2	15100000	15200000	3		Chr2	15100000	15200000	4
										Chr2	15200001	15300000	722		Chr2	15200000	15300000	8		Chr2	15200000	15300000	1191		Chr1	17190000	17200000	2		Chr2	15200000	15300000	0		Chr2	15200000	15300000	7
										Chr2	15300001	15400000	446		Chr2	15300000	15400000	8		Chr2	15300000	15400000	178		Chr1	17200000	17210000	4		Chr2	15300000	15400000	1		Chr2	15300000	15400000	5
										Chr2	15400001	15500000	482		Chr2	15400000	15500000	9		Chr2	15400000	15500000	602		Chr1	1720000	1730000	1		Chr2	15400000	15500000	4		Chr2	15400000	15500000	5
										Chr2	15500001	15600000	722		Chr2	15500000	15600000	8		Chr2	15500000	15600000	2538		Chr1	17220000	17230000	1		Chr2	15500000	15600000	3		Chr2	15500000	15600000	4
										Chr2	15600001	15700000	631		Chr2	15600000	15700000	8		Chr2	15600000	15700000	1804		Chr1	17230000	17240000	1		Chr2	15600000	15700000	4		Chr2	15600000	15700000	5
										Chr2	15700001	15800000	716		Chr2	15700000	15800000	8		Chr2	15700000	15800000	891		Chr1	17240000	17250000	5		Chr2	15700000	15800000	7		Chr2	15700000	15800000	7
										Chr2	15800001	15900000	619		Chr2	15800000	15900000	8		Chr2	15800000	15900000	977		Chr1	17250000	17260000	2		Chr2	15800000	15900000	5		Chr2	15800000	15900000	4
										Chr2	15900001	16000000	707		Chr2	15900000	16000000	6		Chr2	15900000	16000000	947		Chr1	17260000	17270000	1		Chr2	15900000	16000000	3		Chr2	15900000	16000000	7
										Chr2	16000001	16100000	769		Chr2	16000000	16100000	7		Chr2	16000000	16100000	2280		Chr1	17270000	17280000	4		Chr2	16000000	16100000	0		Chr2	16000000	16100000	9
										Chr2	16100001	16200000	557		Chr2	16100000	16200000	7		Chr2	16100000	16200000	1472		Chr1	17280000	17290000	1		Chr2	16100000	16200000	2		Chr2	16100000	16200000	5
										Chr2	16200001	16300000	712		Chr2	16200000	16300000	6		Chr2	16200000	16300000	235		Chr1	17290000	17300000	4		Chr2	16200000	16300000	1		Chr2	16200000	16300000	3
										Chr2	16300001	16400000	616		Chr2	16300000	16400000	8		Chr2	16300000	16400000	1296		Chr1	17300000	17310000	1		Chr2	16300000	16400000	1		Chr2	16300000	16400000	4
										Chr2	16400001	16500000	605		Chr2	16400000	16500000	6		Chr2	16400000	16500000	1207		Chr1	1730000	1740000	1		Chr2	16400000	16500000	1		Chr2	16400000	16500000	5
										Chr2	16500001	16600000	522		Chr2	16500000	16600000	8		Chr2	16500000	16600000	2965		Chr1	17310000	17320000	1		Chr2	16500000	16600000	5		Chr2	16500000	16600000	4
										Chr2	16600001	16700000	669		Chr2	16600000	16700000	9		Chr2	16600000	16700000	1493		Chr1	17330000	17340000	2		Chr2	16600000	16700000	1		Chr2	16600000	16700000	4
										Chr2	16700001	16800000	564		Chr2	16700000	16800000	8		Chr2	16700000	16800000	1862		Chr1	17350000	17360000	4		Chr2	16700000	16800000	3		Chr2	16700000	16800000	5
										Chr2	16800001	16900000	405		Chr2	16800000	16900000	9		Chr2	16800000	16900000	2735		Chr1	17360000	17370000	1		Chr2	16800000	16900000	1		Chr2	16800000	16900000	8
										Chr2	16900001	17000000	432		Chr2	16900000	17000000	4		Chr2	16900000	17000000	1474		Chr1	17370000	17380000	2		Chr2	16900000	17000000	2		Chr2	16900000	17000000	5
										Chr2	17000001	17100000	464		Chr2	17000000	17100000	8		Chr2	17000000	17100000	1034		Chr1	17380000	17390000	3		Chr2	17000000	17100000	2		Chr2	17000000	17100000	4
										Chr2	17100001	17200000	673		Chr2	17100000	17200000	6		Chr2	17100000	17200000	1223		Chr1	17390000	17400000	1		Chr2	17100000	17200000	3		Chr2	17100000	17200000	7
										Chr2	17200001	17300000	700		Chr2	17200000	17300000	8		Chr2	17200000	17300000	1184		Chr1	17410000	17420000	2		Chr2	17200000	17300000	3		Chr2	17200000	17300000	6
										Chr2	17300001	17400000	685		Chr2	17300000	17400000	6		Chr2	17300000	17400000	779		Chr1	17420000	17430000	2		Chr2	17300000	17400000	4		Chr2	17300000	17400000	5
										Chr2	17400001	17500000	667		Chr2	17400000	17500000	7		Chr2	17400000	17500000	639		Chr1	17430000	17440000	3		Chr2	17400000	17500000	2		Chr2	17400000	17500000	4
										Chr2	17500001	17600000	789		Chr2	17500000	17600000	8		Chr2	17500000	17600000	1838		Chr1	17440000	17450000	2		Chr2	17500000	17600000	1		Chr2	17500000	17600000	4
										Chr2	17600001	17700000	579		Chr2	17600000	17700000	8		Chr2	17600000	17700000	89		Chr1	17450000	17460000	1		Chr2	17600000	17700000	1		Chr2	17600000	17700000	6
										Chr2	17700001	17800000	303		Chr2	17700000	17800000	5		Chr2	17700000	17800000	1900		Chr1	17460000	17470000	3		Chr2	17700000	17800000	3		Chr2	17700000	17800000	7
										Chr2	17800001	17900000	398		Chr2	17800000	17900000	6		Chr2	17800000	17900000	349		Chr1	17480000	17490000	3		Chr2	17800000	17900000	2		Chr2	17800000	17900000	5
										Chr2	17900001	18000000	501		Chr2	17900000	18000000	7		Chr2	17900000	18000000	1713		Chr1	17490000	17500000	1		Chr2	17900000	18000000	0		Chr2	17900000	18000000	4
										Chr2	18000001	18100000	791		Chr2	18000000	18100000	6		Chr2	18000000	18100000	889		Chr1	17500000	17510000	1		Chr2	18000000	18100000	2		Chr2	18000000	18100000	1
										Chr2	18100001	18200000	639		Chr2	18100000	18200000	4		Chr2	18100000	18200000	127		Chr1	17510000	17520000	3		Chr2	18100000	18200000	1		Chr2	18100000	18200000	5
										Chr2	18200001	18300000	534		Chr2	18200000	18300000	5		Chr2	18200000	18300000	236		Chr1	17520000	17530000	4		Chr2	18200000	18300000	3		Chr2	18200000	18300000	2
										Chr2	18300001	18400000	693		Chr2	18300000	18400000	5		Chr2	18300000	18400000	7		Chr1	17530000	17540000	1		Chr2	18300000	18400000	0		Chr2	18300000	18400000	2
										Chr2	18400001	18500000	769		Chr2	18400000	18500000	7		Chr2	18400000	18500000	16		Chr1	17540000	17550000	1		Chr2	18400000	18500000	3		Chr2	18400000	18500000	3
										Chr2	18500001	18600000	608		Chr2	18500000	18600000	4		Chr2	18500000	18600000	221		Chr1	17550000	17560000	4		Chr2	18500000	18600000	2		Chr2	18500000	18600000	5
										Chr2	18600001	18700000	834		Chr2	18600000	18700000	7		Chr2	18600000	18700000	2249		Chr1	17560000	17570000	1		Chr2	18600000	18700000	4		Chr2	18600000	18700000	5
										Chr2	18700001	18800000	668		Chr2	18700000	18800000	7		Chr2	18700000	18800000	1689		Chr1	17590000	17600000	4		Chr2	18700000	18800000	3		Chr2	18700000	18800000	6
										Chr2	18800001	18900000	625		Chr2	18800000	18900000	9		Chr2	18800000	18900000	957		Chr1	17600000	17610000	2		Chr2	18800000	18900000	4		Chr2	18800000	18900000	4
										Chr2	18900001	19000000	773		Chr2	18900000	19000000	7		Chr2	18900000	19000000	33		Chr1	17610000	17620000	1		Chr2	18900000	19000000	2		Chr2	18900000	19000000	4
										Chr2	19000001	19100000	741		Chr2	19000000	19100000	8		Chr2	19000000	19100000	12		Chr1	17630000	17640000	2		Chr2	19000000	19100000	2		Chr2	19000000	19100000	3
										Chr2	19100001	19200000	625		Chr2	19100000	19200000	6		Chr2	19100000	19200000	307		Chr1	17640000	17650000	2		Chr2	19100000	19200000	1		Chr2	19100000	19200000	3
										Chr2	19200001	19300000	781		Chr2	19200000	19300000	7		Chr2	19200000	19300000	23		Chr1	17660000	17670000	3		Chr2	19200000	19300000	2		Chr2	19200000	19300000	2
										Chr2	19300001	19400000	846		Chr2	19300000	19400000	6		Chr2	19300000	19400000	1304		Chr1	17670000	17680000	1		Chr2	19300000	19400000	2		Chr2	19300000	19400000	5
										Chr2	19400001	19500000	743		Chr2	19400000	19500000	3		Chr2	19400000	19500000	716		Chr1	17680000	17690000	2		Chr2	19400000	19500000	2		Chr2	19400000	19500000	3
										Chr2	19500001	19600000	689		Chr2	19500000	19600000	8		Chr2	19500000	19600000	17		Chr1	17690000	17700000	2		Chr2	19500000	19600000	2		Chr2	19500000	19600000	2
										Chr2	19600001	19700000	681		Chr2	19600000	19700000	7		Chr2	19600000	19700000	15		Chr1	17710000	17720000	4		Chr2	19600000	19700000	2		Chr2	19600000	19700000	3
										Chr2	19700001	19800000	819		Chr2	19700000	19800000	5		Chr2	19700000	19800000	162		Chr1	17720000	17730000	2		Chr2	19700000	19800000	2		Chr2	19700000	19800000	5
										Chr2	19800001	19900000	503		Chr2	19800000	19900000	6		Chr2	19800000	19900000	62		Chr1	17730000	17740000	1		Chr2	19800000	19900000	1		Chr2	19800000	19900000	5
										Chr2	19900001	20000000	816		Chr2	19900000	20000000	7		Chr2	19900000	20000000	12		Chr1	17760000	17770000	2		Chr2	19900000	20000000	1		Chr2	19900000	20000000	3
										Chr2	20000001	20100000	806		Chr2	20000000	20100000	7		Chr2	20000000	20100000	1841		Chr1	17770000	17780000	1		Chr2	20000000	20100000	5		Chr2	20000000	20100000	2
										Chr2	20100001	20200000	726		Chr2	20100000	20200000	8		Chr2	20100000	20200000	219		Chr1	17780000	17790000	3		Chr2	20100000	20200000	1		Chr2	20100000	20200000	6
										Chr2	20200001	20300000	680		Chr2	20200000	20300000	6		Chr2	20200000	20300000	983		Chr1	17790000	17800000	2		Chr2	20200000	20300000	3		Chr2	20200000	20300000	7
										Chr2	20300001	20400000	570		Chr2	20300000	20400000	8		Chr2	20300000	20400000	1926		Chr1	17800000	17810000	3		Chr2	20300000	20400000	5		Chr2	20300000	20400000	3
										Chr2	20400001	20500000	720		Chr2	20400000	20500000	7		Chr2	20400000	20500000	784		Chr1	17810000	17820000	3		Chr2	20400000	20500000	1		Chr2	20400000	20500000	6
										Chr2	20500001	20600000	406		Chr2	20500000	20600000	8		Chr2	20500000	20600000	190		Chr1	17820000	17830000	2		Chr2	20500000	20600000	1		Chr2	20500000	20600000	6
										Chr2	20600001	20700000	621		Chr2	20600000	20700000	8		Chr2	20600000	20700000	2340		Chr1	17830000	17840000	3		Chr2	20600000	20700000	4		Chr2	20600000	20700000	6
										Chr2	20700001	20800000	606		Chr2	20700000	20800000	7		Chr2	20700000	20800000	9		Chr1	17840000	17850000	2		Chr2	20700000	20800000	1		Chr2	20700000	20800000	2
										Chr2	20800001	20900000	794		Chr2	20800000	20900000	7		Chr2	20800000	20900000	34		Chr1	17850000	17860000	1		Chr2	20800000	20900000	3		Chr2	20800000	20900000	5
										Chr2	20900001	21000000	848		Chr2	20900000	21000000	5		Chr2	20900000	21000000	7		Chr1	17860000	17870000	3		Chr2	20900000	21000000	1		Chr2	20900000	21000000	2
										Chr2	21000001	21100000	847		Chr2	21000000	21100000	8		Chr2	21000000	21100000	159		Chr1	17880000	17890000	1		Chr2	21000000	21100000	2		Chr2	21000000	21100000	4
										Chr2	21100001	21200000	907		Chr2	21100000	21200000	6		Chr2	21100000	21200000	10		Chr1	17890000	17900000	1		Chr2	21100000	21200000	3		Chr2	21100000	21200000	2
										Chr2	21200001	21300000	665		Chr2	21200000	21300000	7		Chr2	21200000	21300000	219		Chr1	17900000	17910000	1		Chr2	21200000	21300000	1		Chr2	21200000	21300000	4
										Chr2	21300001	21400000	804		Chr2	21300000	21400000	8		Chr2	21300000	21400000	29		Chr1	17910000	17920000	2		Chr2	21300000	21400000	2		Chr2	21300000	21400000	4
										Chr2	21400001	21500000	685		Chr2	21400000	21500000	9		Chr2	21400000	21500000	950		Chr1	17920000	17930000	3		Chr2	21400000	21500000	2		Chr2	21400000	21500000	3
										Chr2	21500001	21600000	792		Chr2	21500000	21600000	9		Chr2	21500000	21600000	137		Chr1	17930000	17940000	3		Chr2	21500000	21600000	3		Chr2	21500000	21600000	3
										Chr2	21600001	21700000	784		Chr2	21600000	21700000	9		Chr2	21600000	21700000	1026		Chr1	17940000	17950000	1		Chr2	21600000	21700000	2		Chr2	21600000	21700000	4
										Chr2	21700001	21800000	403		Chr2	21700000	21800000	7		Chr2	21700000	21800000	142		Chr1	17950000	17960000	1		Chr2	21700000	21800000	3		Chr2	21700000	21800000	9
										Chr2	21800001	21900000	552		Chr2	21800000	21900000	10		Chr2	21800000	21900000	350		Chr1	17970000	17980000	2		Chr2	21800000	21900000	3		Chr2	21800000	21900000	5
										Chr2	21900001	22000000	699		Chr2	21900000	22000000	8		Chr2	21900000	22000000	110		Chr1	17980000	17990000	2		Chr2	21900000	22000000	2		Chr2	21900000	22000000	2
										Chr2	22000001	22100000	821		Chr2	22000000	22100000	8		Chr2	22000000	22100000	1185		Chr1	18000000	18010000	1		Chr2	22000000	22100000	4		Chr2	22000000	22100000	1
										Chr2	22100001	22200000	746		Chr2	22100000	22200000	8		Chr2	22100000	22200000	996		Chr1	1800000	1810000	2		Chr2	22100000	22200000	2		Chr2	22100000	22200000	5
										Chr2	22200001	22300000	678		Chr2	22200000	22300000	9		Chr2	22200000	22300000	642		Chr1	18030000	18040000	2		Chr2	22200000	22300000	5		Chr2	22200000	22300000	6
										Chr2	22300001	22400000	815		Chr2	22300000	22400000	10		Chr2	22300000	22400000	768		Chr1	18050000	18060000	1		Chr2	22300000	22400000	5		Chr2	22300000	22400000	1
										Chr2	22400001	22500000	899		Chr2	22400000	22500000	7		Chr2	22400000	22500000	10		Chr1	18060000	18070000	1		Chr2	22400000	22500000	2		Chr2	22400000	22500000	3
										Chr2	22500001	22600000	715		Chr2	22500000	22600000	10		Chr2	22500000	22600000	51		Chr1	18080000	18090000	2		Chr2	22500000	22600000	2		Chr2	22500000	22600000	4
										Chr2	22600001	22700000	776		Chr2	22600000	22700000	8		Chr2	22600000	22700000	418		Chr1	18090000	18100000	1		Chr2	22600000	22700000	2		Chr2	22600000	22700000	6
										Chr2	22700001	22800000	623		Chr2	22700000	22800000	8		Chr2	22700000	22800000	1225		Chr1	1810000	1820000	2		Chr2	22700000	22800000	3		Chr2	22700000	22800000	7
										Chr2	22800001	22900000	688		Chr2	22800000	22900000	8		Chr2	22800000	22900000	556		Chr1	18140000	18150000	2		Chr2	22800000	22900000	6		Chr2	22800000	22900000	5
										Chr2	22900001	23000000	802		Chr2	22900000	23000000	5		Chr2	22900000	23000000	10		Chr1	18150000	18160000	2		Chr2	22900000	23000000	2		Chr2	22900000	23000000	3
										Chr2	23000001	23100000	762		Chr2	23000000	23100000	8		Chr2	23000000	23100000	578		Chr1	18190000	18200000	3		Chr2	23000000	23100000	2		Chr2	23000000	23100000	3
										Chr2	23100001	23200000	859		Chr2	23100000	23200000	10		Chr2	23100000	23200000	754		Chr1	18200000	18210000	2		Chr2	23100000	23200000	3		Chr2	23100000	23200000	8
										Chr2	23200001	23300000	646		Chr2	23200000	23300000	9		Chr2	23200000	23300000	1458		Chr1	18210000	18220000	2		Chr2	23200000	23300000	3		Chr2	23200000	23300000	6
										Chr2	23300001	23400000	607		Chr2	23300000	23400000	7		Chr2	23300000	23400000	1514		Chr1	18220000	18230000	2		Chr2	23300000	23400000	4		Chr2	23300000	23400000	8
										Chr2	23400001	23500000	465		Chr2	23400000	23500000	9		Chr2	23400000	23500000	576		Chr1	18230000	18240000	3		Chr2	23400000	23500000	4		Chr2	23400000	23500000	8
										Chr2	23500001	23600000	730		Chr2	23500000	23600000	8		Chr2	23500000	23600000	212		Chr1	18240000	18250000	4		Chr2	23500000	23600000	1		Chr2	23500000	23600000	6
										Chr2	23600001	23700000	767		Chr2	23600000	23700000	9		Chr2	23600000	23700000	2045		Chr1	18250000	18260000	2		Chr2	23600000	23700000	3		Chr2	23600000	23700000	9
										Chr2	23700001	23800000	844		Chr2	23700000	23800000	10		Chr2	23700000	23800000	51		Chr1	18260000	18270000	1		Chr2	23700000	23800000	3		Chr2	23700000	23800000	5
										Chr2	23800001	23900000	803		Chr2	23800000	23900000	9		Chr2	23800000	23900000	832		Chr1	18270000	18280000	1		Chr2	23800000	23900000	4		Chr2	23800000	23900000	6
										Chr2	23900001	24000000	870		Chr2	23900000	24000000	9		Chr2	23900000	24000000	1279		Chr1	1830000	1840000	1		Chr2	23900000	24000000	0		Chr2	23900000	24000000	6
										Chr2	24000001	24100000	672		Chr2	24000000	24100000	9		Chr2	24000000	24100000	78		Chr1	18310000	18320000	2		Chr2	24000000	24100000	0		Chr2	24000000	24100000	5
										Chr2	24100001	24200000	755		Chr2	24100000	24200000	8		Chr2	24100000	24200000	454		Chr1	18330000	18340000	2		Chr2	24100000	24200000	2		Chr2	24100000	24200000	7
										Chr2	24200001	24300000	883		Chr2	24200000	24300000	9		Chr2	24200000	24300000	589		Chr1	18340000	18350000	1		Chr2	24200000	24300000	4		Chr2	24200000	24300000	9
										Chr2	24300001	24400000	667		Chr2	24300000	24400000	7		Chr2	24300000	24400000	473		Chr1	18370000	18380000	1		Chr2	24300000	24400000	7		Chr2	24300000	24400000	8
										Chr2	24400001	24500000	610		Chr2	24400000	24500000	10		Chr2	24400000	24500000	1808		Chr1	18380000	18390000	3		Chr2	24400000	24500000	4		Chr2	24400000	24500000	7
										Chr2	24500001	24600000	668		Chr2	24500000	24600000	10		Chr2	24500000	24600000	1338		Chr1	18390000	18400000	2		Chr2	24500000	24600000	4		Chr2	24500000	24600000	9
										Chr2	24600001	24700000	595		Chr2	24600000	24700000	7		Chr2	24600000	24700000	355		Chr1	18400000	18410000	1		Chr2	24600000	24700000	2		Chr2	24600000	24700000	7
										Chr2	24700001	24800000	832		Chr2	24700000	24800000	8		Chr2	24700000	24800000	83		Chr1	1840000	1850000	1		Chr2	24700000	24800000	1		Chr2	24700000	24800000	9
										Chr2	24800001	24900000	656		Chr2	24800000	24900000	7		Chr2	24800000	24900000	49		Chr1	18410000	18420000	1		Chr2	24800000	24900000	3		Chr2	24800000	24900000	5
										Chr2	24900001	25000000	807		Chr2	24900000	25000000	9		Chr2	24900000	25000000	68		Chr1	18440000	18450000	1		Chr2	24900000	25000000	1		Chr2	24900000	25000000	4
										Chr2	25000001	25100000	683		Chr2	25000000	25100000	5		Chr2	25000000	25100000	48		Chr1	18450000	18460000	10		Chr2	25000000	25100000	2		Chr2	25000000	25100000	8
										Chr2	25100001	25200000	541		Chr2	25100000	25200000	8		Chr2	25100000	25200000	49		Chr1	18460000	18470000	2		Chr2	25100000	25200000	1		Chr2	25100000	25200000	5
										Chr2	25200001	25300000	739		Chr2	25200000	25300000	8		Chr2	25200000	25300000	1555		Chr1	18470000	18480000	2		Chr2	25200000	25300000	0		Chr2	25200000	25300000	3
										Chr2	25300001	25400000	669		Chr2	25300000	25400000	10		Chr2	25300000	25400000	257		Chr1	18480000	18490000	3		Chr2	25300000	25400000	4		Chr2	25300000	25400000	6
										Chr2	25400001	25500000	799		Chr2	25400000	25500000	10		Chr2	25400000	25500000	185		Chr1	18490000	18500000	2		Chr2	25400000	25500000	2		Chr2	25400000	25500000	5
										Chr2	25500001	25600000	794		Chr2	25500000	25600000	7		Chr2	25500000	25600000	180		Chr1	18500000	18510000	1		Chr2	25500000	25600000	1		Chr2	25500000	25600000	6
										Chr2	25600001	25700000	806		Chr2	25600000	25700000	9		Chr2	25600000	25700000	382		Chr1	1850000	1860000	1		Chr2	25600000	25700000	3		Chr2	25600000	25700000	6
										Chr2	25700001	25800000	714		Chr2	25700000	25800000	7		Chr2	25700000	25800000	278		Chr1	18520000	18530000	4		Chr2	25700000	25800000	2		Chr2	25700000	25800000	6
										Chr2	25800001	25900000	815		Chr2	25800000	25900000	9		Chr2	25800000	25900000	15		Chr1	18530000	18540000	4		Chr2	25800000	25900000	2		Chr2	25800000	25900000	4
										Chr2	25900001	26000000	831		Chr2	25900000	26000000	6		Chr2	25900000	26000000	454		Chr1	18540000	18550000	2		Chr2	25900000	26000000	1		Chr2	25900000	26000000	4
										Chr2	26000001	26100000	581		Chr2	26000000	26100000	6		Chr2	26000000	26100000	115		Chr1	18550000	18560000	2		Chr2	26000000	26100000	1		Chr2	26000000	26100000	4
										Chr2	26100001	26200000	716		Chr2	26100000	26200000	7		Chr2	26100000	26200000	932		Chr1	18560000	18570000	1		Chr2	26100000	26200000	2		Chr2	26100000	26200000	7
										Chr2	26200001	26300000	637		Chr2	26200000	26300000	7		Chr2	26200000	26300000	71		Chr1	18590000	18600000	2		Chr2	26200000	26300000	4		Chr2	26200000	26300000	5
										Chr2	26300001	26400000	813		Chr2	26300000	26400000	8		Chr2	26300000	26400000	18		Chr1	18600000	18610000	2		Chr2	26300000	26400000	4		Chr2	26300000	26400000	4
										Chr2	26400001	26500000	810		Chr2	26400000	26500000	8		Chr2	26400000	26500000	17		Chr1	1860000	1870000	2		Chr2	26400000	26500000	2		Chr2	26400000	26500000	3
										Chr2	26500001	26600000	763		Chr2	26500000	26600000	7		Chr2	26500000	26600000	305		Chr1	18620000	18630000	1		Chr2	26500000	26600000	1		Chr2	26500000	26600000	5
										Chr2	26600001	26700000	655		Chr2	26600000	26700000	9		Chr2	26600000	26700000	43		Chr1	18630000	18640000	1		Chr2	26600000	26700000	5		Chr2	26600000	26700000	4
										Chr2	26700001	26800000	703		Chr2	26700000	26800000	6		Chr2	26700000	26800000	1852		Chr1	18640000	18650000	1		Chr2	26700000	26800000	2		Chr2	26700000	26800000	5
										Chr2	26800001	26900000	720		Chr2	26800000	26900000	8		Chr2	26800000	26900000	363		Chr1	18650000	18660000	1		Chr2	26800000	26900000	0		Chr2	26800000	26900000	3
										Chr2	26900001	27000000	610		Chr2	26900000	27000000	6		Chr2	26900000	27000000	8		Chr1	18660000	18670000	2		Chr2	26900000	27000000	1		Chr2	26900000	27000000	3
										Chr2	27000001	27100000	817		Chr2	27000000	27100000	7		Chr2	27000000	27100000	37		Chr1	18670000	18680000	1		Chr2	27000000	27100000	1		Chr2	27000000	27100000	5
										Chr2	27100001	27200000	858		Chr2	27100000	27200000	8		Chr2	27100000	27200000	22		Chr1	18680000	18690000	3		Chr2	27100000	27200000	3		Chr2	27100000	27200000	5
										Chr2	27200001	27300000	827		Chr2	27200000	27300000	8		Chr2	27200000	27300000	32		Chr1	18690000	18700000	1		Chr2	27200000	27300000	1		Chr2	27200000	27300000	5
										Chr2	27300001	27400000	719		Chr2	27300000	27400000	9		Chr2	27300000	27400000	17		Chr1	18700000	18710000	3		Chr2	27300000	27400000	2		Chr2	27300000	27400000	2
										Chr2	27400001	27500000	873		Chr2	27400000	27500000	6		Chr2	27400000	27500000	11		Chr1	1870000	1880000	1		Chr2	27400000	27500000	3		Chr2	27400000	27500000	4
										Chr2	27500001	27600000	728		Chr2	27500000	27600000	7		Chr2	27500000	27600000	11		Chr1	18730000	18740000	3		Chr2	27500000	27600000	0		Chr2	27500000	27600000	3
										Chr2	27600001	27700000	753		Chr2	27600000	27700000	7		Chr2	27600000	27700000	86		Chr1	18740000	18750000	2		Chr2	27600000	27700000	2		Chr2	27600000	27700000	5
										Chr2	27700001	27800000	685		Chr2	27700000	27800000	9		Chr2	27700000	27800000	12		Chr1	18750000	18760000	2		Chr2	27700000	27800000	2		Chr2	27700000	27800000	3
										Chr2	27800001	27900000	632		Chr2	27800000	27900000	8		Chr2	27800000	27900000	1466		Chr1	18760000	18770000	1		Chr2	27800000	27900000	3		Chr2	27800000	27900000	3
										Chr2	27900001	28000000	689		Chr2	27900000	28000000	8		Chr2	27900000	28000000	2050		Chr1	18770000	18780000	2		Chr2	27900000	28000000	3		Chr2	27900000	28000000	5
										Chr2	28000001	28100000	696		Chr2	28000000	28100000	7		Chr2	28000000	28100000	940		Chr1	18780000	18790000	1		Chr2	28000000	28100000	4		Chr2	28000000	28100000	5
										Chr2	28100001	28200000	534		Chr2	28100000	28200000	10		Chr2	28100000	28200000	52		Chr1	18790000	18800000	2		Chr2	28100000	28200000	1		Chr2	28100000	28200000	4
										Chr2	28200001	28300000	590		Chr2	28200000	28300000	7		Chr2	28200000	28300000	34		Chr1	18800000	18810000	2		Chr2	28200000	28300000	0		Chr2	28200000	28300000	5
										Chr2	28300001	28400000	836		Chr2	28300000	28400000	10		Chr2	28300000	28400000	27		Chr1	18810000	18820000	1		Chr2	28300000	28400000	4		Chr2	28300000	28400000	2
										Chr2	28400001	28500000	661		Chr2	28400000	28500000	9		Chr2	28400000	28500000	180		Chr1	18820000	18830000	1		Chr2	28400000	28500000	3		Chr2	28400000	28500000	4
										Chr2	28500001	28600000	724		Chr2	28500000	28600000	8		Chr2	28500000	28600000	119		Chr1	18830000	18840000	1		Chr2	28500000	28600000	2		Chr2	28500000	28600000	5
										Chr2	28600001	28700000	625		Chr2	28600000	28700000	7		Chr2	28600000	28700000	22		Chr1	18840000	18850000	4		Chr2	28600000	28700000	3		Chr2	28600000	28700000	5
										Chr2	28700001	28800000	795		Chr2	28700000	28800000	10		Chr2	28700000	28800000	30		Chr1	18860000	18870000	2		Chr2	28700000	28800000	3		Chr2	28700000	28800000	4
										Chr2	28800001	28900000	893		Chr2	28800000	28900000	6		Chr2	28800000	28900000	124		Chr1	18870000	18880000	1		Chr2	28800000	28900000	0		Chr2	28800000	28900000	1
										Chr2	28900001	29000000	586		Chr2	28900000	29000000	10		Chr2	28900000	29000000	372		Chr1	18880000	18890000	3		Chr2	28900000	29000000	2		Chr2	28900000	29000000	3
										Chr2	29000001	29100000	790		Chr2	29000000	29100000	7		Chr2	29000000	29100000	39		Chr1	18900000	18910000	3		Chr2	29000000	29100000	4		Chr2	29000000	29100000	1
										Chr2	29100001	29200000	762		Chr2	29100000	29200000	8		Chr2	29100000	29200000	224		Chr1	1890000	1900000	1		Chr2	29100000	29200000	4		Chr2	29100000	29200000	3
										Chr2	29200001	29300000	544		Chr2	29200000	29300000	8		Chr2	29200000	29300000	29		Chr1	18910000	18920000	2		Chr2	29200000	29300000	2		Chr2	29200000	29300000	1
										Chr2	29300001	29400000	909		Chr2	29300000	29400000	9		Chr2	29300000	29400000	17		Chr1	18920000	18930000	1		Chr2	29300000	29400000	3		Chr2	29300000	29400000	3
										Chr2	29400001	29500000	833		Chr2	29400000	29500000	9		Chr2	29400000	29500000	12		Chr1	18960000	18970000	2		Chr2	29400000	29500000	3		Chr2	29400000	29500000	4
										Chr2	29500001	29600000	881		Chr2	29500000	29600000	10		Chr2	29500000	29600000	1015		Chr1	18970000	18980000	1		Chr2	29500000	29600000	2		Chr2	29500000	29600000	6
										Chr2	29600001	29700000	771		Chr2	29600000	29700000	9		Chr2	29600000	29700000	73		Chr1	18980000	18990000	2		Chr2	29600000	29700000	2		Chr2	29600000	29700000	5
										Chr2	29700001	29800000	693		Chr2	29700000	29800000	9		Chr2	29700000	29800000	188		Chr1	18990000	19000000	3		Chr2	29700000	29800000	2		Chr2	29700000	29800000	6
										Chr2	29800001	29900000	846		Chr2	29800000	29900000	10		Chr2	29800000	29900000	37		Chr1	19000000	19010000	2		Chr2	29800000	29900000	1		Chr2	29800000	29900000	3
										Chr2	29900001	30000000	860		Chr2	29900000	30000000	5		Chr2	29900000	30000000	39		Chr1	1900000	1910000	1		Chr2	29900000	30000000	2		Chr2	29900000	30000000	2
										Chr2	30000001	30100000	766		Chr2	30000000	30100000	6		Chr2	30000000	30100000	379		Chr1	19020000	19030000	3		Chr2	30000000	30100000	3		Chr2	30000000	30100000	3
										Chr2	30100001	30200000	704		Chr2	30100000	30200000	8		Chr2	30100000	30200000	16		Chr1	19030000	19040000	2		Chr2	30100000	30200000	2		Chr2	30100000	30200000	3
										Chr2	30200001	30300000	682		Chr2	30200000	30300000	7		Chr2	30200000	30300000	41		Chr1	19040000	19050000	2		Chr2	30200000	30300000	0		Chr2	30200000	30300000	4
										Chr2	30300001	30400000	688		Chr2	30300000	30400000	10		Chr2	30300000	30400000	30		Chr1	19050000	19060000	3		Chr2	30300000	30400000	3		Chr2	30300000	30400000	2
										Chr2	30400001	30500000	824		Chr2	30400000	30500000	8		Chr2	30400000	30500000	1046		Chr1	19070000	19080000	2		Chr2	30400000	30500000	3		Chr2	30400000	30500000	6
										Chr2	30500001	30600000	726		Chr2	30500000	30600000	10		Chr2	30500000	30600000	240		Chr1	19080000	19090000	1		Chr2	30500000	30600000	1		Chr2	30500000	30600000	7
										Chr2	30600001	30700000	737		Chr2	30600000	30700000	8		Chr2	30600000	30700000	359		Chr1	19090000	19100000	3		Chr2	30600000	30700000	2		Chr2	30600000	30700000	7
										Chr2	30700001	30800000	768		Chr2	30700000	30800000	8		Chr2	30700000	30800000	95		Chr1	19100000	19110000	1		Chr2	30700000	30800000	3		Chr2	30700000	30800000	1
										Chr2	30800001	30900000	840		Chr2	30800000	30900000	4		Chr2	30800000	30900000	14		Chr1	1910000	1920000	1		Chr2	30800000	30900000	3		Chr2	30800000	30900000	4
										Chr2	30900001	31000000	705		Chr2	30900000	31000000	7		Chr2	30900000	31000000	1283		Chr1	19110000	19120000	1		Chr2	30900000	31000000	4		Chr2	30900000	31000000	2
										Chr2	31000001	31100000	795		Chr2	31000000	31100000	6		Chr2	31000000	31100000	13		Chr1	19120000	19130000	2		Chr2	31000000	31100000	2		Chr2	31000000	31100000	1
										Chr2	31100001	31200000	889		Chr2	31100000	31200000	8		Chr2	31100000	31200000	29		Chr1	19140000	19150000	1		Chr2	31100000	31200000	2		Chr2	31100000	31200000	1
										Chr2	31200001	31300000	845		Chr2	31200000	31300000	10		Chr2	31200000	31300000	38		Chr1	19150000	19160000	3		Chr2	31200000	31300000	3		Chr2	31200000	31300000	5
										Chr2	31300001	31400000	818		Chr2	31300000	31400000	6		Chr2	31300000	31400000	598		Chr1	19160000	19170000	1		Chr2	31300000	31400000	2		Chr2	31300000	31400000	7
										Chr2	31400001	31500000	555		Chr2	31400000	31500000	7		Chr2	31400000	31500000	11		Chr1	19170000	19180000	2		Chr2	31400000	31500000	2		Chr2	31400000	31500000	2
										Chr2	31500001	31600000	846		Chr2	31500000	31600000	9		Chr2	31500000	31600000	103		Chr1	19190000	19200000	1		Chr2	31500000	31600000	2		Chr2	31500000	31600000	4
										Chr2	31600001	31700000	712		Chr2	31600000	31700000	10		Chr2	31600000	31700000	313		Chr1	19200000	19210000	1		Chr2	31600000	31700000	3		Chr2	31600000	31700000	5
										Chr2	31700001	31800000	847		Chr2	31700000	31800000	8		Chr2	31700000	31800000	10		Chr1	19210000	19220000	2		Chr2	31700000	31800000	2		Chr2	31700000	31800000	1
										Chr2	31800001	31900000	795		Chr2	31800000	31900000	10		Chr2	31800000	31900000	797		Chr1	19220000	19230000	1		Chr2	31800000	31900000	4		Chr2	31800000	31900000	5
										Chr2	31900001	32000000	444		Chr2	31900000	32000000	10		Chr2	31900000	32000000	335		Chr1	19230000	19240000	1		Chr2	31900000	32000000	1		Chr2	31900000	32000000	5
										Chr2	32000001	32100000	786		Chr2	32000000	32100000	8		Chr2	32000000	32100000	16		Chr1	19240000	19250000	2		Chr2	32000000	32100000	2		Chr2	32000000	32100000	0
										Chr2	32100001	32200000	832		Chr2	32100000	32200000	5		Chr2	32100000	32200000	997		Chr1	19250000	19260000	2		Chr2	32100000	32200000	3		Chr2	32100000	32200000	4
										Chr2	32200001	32300000	536		Chr2	32200000	32300000	8		Chr2	32200000	32300000	590		Chr1	19260000	19270000	2		Chr2	32200000	32300000	4		Chr2	32200000	32300000	6
										Chr2	32300001	32400000	717		Chr2	32300000	32400000	7		Chr2	32300000	32400000	11		Chr1	19280000	19290000	2		Chr2	32300000	32400000	1		Chr2	32300000	32400000	4
										Chr2	32400001	32500000	775		Chr2	32400000	32500000	7		Chr2	32400000	32500000	1144		Chr1	19290000	19300000	1		Chr2	32400000	32500000	3		Chr2	32400000	32500000	2
										Chr2	32500001	32600000	734		Chr2	32500000	32600000	6		Chr2	32500000	32600000	14		Chr1	19300000	19310000	2		Chr2	32500000	32600000	2		Chr2	32500000	32600000	1
										Chr2	32600001	32700000	827		Chr2	32600000	32700000	7		Chr2	32600000	32700000	418		Chr1	1930000	1940000	1		Chr2	32600000	32700000	3		Chr2	32600000	32700000	3
										Chr2	32700001	32800000	782		Chr2	32700000	32800000	7		Chr2	32700000	32800000	123		Chr1	19310000	19320000	2		Chr2	32700000	32800000	2		Chr2	32700000	32800000	2
										Chr2	32800001	32900000	622		Chr2	32800000	32900000	7		Chr2	32800000	32900000	106		Chr1	19320000	19330000	2		Chr2	32800000	32900000	1		Chr2	32800000	32900000	5
										Chr2	32900001	33000000	752		Chr2	32900000	33000000	9		Chr2	32900000	33000000	613		Chr1	19340000	19350000	2		Chr2	32900000	33000000	1		Chr2	32900000	33000000	4
										Chr2	33000001	33100000	668		Chr2	33000000	33100000	7		Chr2	33000000	33100000	365		Chr1	19350000	19360000	3		Chr2	33000000	33100000	3		Chr2	33000000	33100000	4
										Chr2	33100001	33200000	866		Chr2	33100000	33200000	7		Chr2	33100000	33200000	11		Chr1	19360000	19370000	1		Chr2	33100000	33200000	0		Chr2	33100000	33200000	2
										Chr2	33200001	33300000	876		Chr2	33200000	33300000	10		Chr2	33200000	33300000	58		Chr1	19370000	19380000	1		Chr2	33200000	33300000	3		Chr2	33200000	33300000	4
										Chr2	33300001	33400000	647		Chr2	33300000	33400000	7		Chr2	33300000	33400000	10		Chr1	19380000	19390000	1		Chr2	33300000	33400000	2		Chr2	33300000	33400000	6
										Chr2	33400001	33500000	771		Chr2	33400000	33500000	8		Chr2	33400000	33500000	13		Chr1	19390000	19400000	1		Chr2	33400000	33500000	2		Chr2	33400000	33500000	2
										Chr2	33500001	33600000	810		Chr2	33500000	33600000	8		Chr2	33500000	33600000	85		Chr1	19400000	19410000	1		Chr2	33500000	33600000	0		Chr2	33500000	33600000	5
										Chr2	33600001	33700000	831		Chr2	33600000	33700000	6		Chr2	33600000	33700000	502		Chr1	1940000	1950000	2		Chr2	33600000	33700000	1		Chr2	33600000	33700000	2
										Chr2	33700001	33800000	768		Chr2	33700000	33800000	8		Chr2	33700000	33800000	24		Chr1	19410000	19420000	3		Chr2	33700000	33800000	5		Chr2	33700000	33800000	2
										Chr2	33800001	33900000	921		Chr2	33800000	33900000	5		Chr2	33800000	33900000	199		Chr1	19420000	19430000	3		Chr2	33800000	33900000	0		Chr2	33800000	33900000	5
										Chr2	33900001	34000000	789		Chr2	33900000	34000000	10		Chr2	33900000	34000000	763		Chr1	19430000	19440000	5		Chr2	33900000	34000000	3		Chr2	33900000	34000000	4
										Chr2	34000001	34100000	761		Chr2	34000000	34100000	8		Chr2	34000000	34100000	466		Chr1	19440000	19450000	3		Chr2	34000000	34100000	8		Chr2	34000000	34100000	5
										Chr2	34100001	34200000	823		Chr2	34100000	34200000	9		Chr2	34100000	34200000	190		Chr1	19450000	19460000	4		Chr2	34100000	34200000	4		Chr2	34100000	34200000	9
										Chr2	34200001	34300000	700		Chr2	34200000	34300000	7		Chr2	34200000	34300000	60		Chr1	19460000	19470000	1		Chr2	34200000	34300000	2		Chr2	34200000	34300000	2
										Chr2	34300001	34400000	787		Chr2	34300000	34400000	7		Chr2	34300000	34400000	224		Chr1	19480000	19490000	1		Chr2	34300000	34400000	5		Chr2	34300000	34400000	3
										Chr2	34400001	34500000	874		Chr2	34400000	34500000	8		Chr2	34400000	34500000	245		Chr1	19510000	19520000	1		Chr2	34400000	34500000	2		Chr2	34400000	34500000	3
										Chr2	34500001	34600000	665		Chr2	34500000	34600000	6		Chr2	34500000	34600000	97		Chr1	19520000	19530000	1		Chr2	34500000	34600000	0		Chr2	34500000	34600000	6
										Chr2	34600001	34700000	735		Chr2	34600000	34700000	9		Chr2	34600000	34700000	45		Chr1	19540000	19550000	2		Chr2	34600000	34700000	2		Chr2	34600000	34700000	1
										Chr2	34700001	34800000	811		Chr2	34700000	34800000	8		Chr2	34700000	34800000	348		Chr1	19550000	19560000	2		Chr2	34700000	34800000	2		Chr2	34700000	34800000	7
										Chr2	34800001	34900000	544		Chr2	34800000	34900000	9		Chr2	34800000	34900000	35		Chr1	19560000	19570000	1		Chr2	34800000	34900000	4		Chr2	34800000	34900000	5
										Chr2	34900001	35000000	841		Chr2	34900000	35000000	8		Chr2	34900000	35000000	23		Chr1	19570000	19580000	3		Chr2	34900000	35000000	6		Chr2	34900000	35000000	1
										Chr2	35000001	35100000	948		Chr2	35000000	35100000	8		Chr2	35000000	35100000	20		Chr1	19580000	19590000	1		Chr2	35000000	35100000	5		Chr2	35000000	35100000	4
										Chr2	35100001	35200000	820		Chr2	35100000	35200000	8		Chr2	35100000	35200000	419		Chr1	19590000	19600000	2		Chr2	35100000	35200000	3		Chr2	35100000	35200000	4
										Chr2	35200001	35300000	932		Chr2	35200000	35300000	7		Chr2	35200000	35300000	13		Chr1	19600000	19610000	5		Chr2	35200000	35300000	1		Chr2	35200000	35300000	0
										Chr2	35300001	35400000	912		Chr2	35300000	35400000	10		Chr2	35300000	35400000	23		Chr1	1960000	1970000	1		Chr2	35300000	35400000	2		Chr2	35300000	35400000	2
										Chr2	35400001	35500000	921		Chr2	35400000	35500000	8		Chr2	35400000	35500000	27		Chr1	19610000	19620000	1		Chr2	35400000	35500000	2		Chr2	35400000	35500000	5
										Chr2	35500001	35600000	734		Chr2	35500000	35600000	10		Chr2	35500000	35600000	694		Chr1	19620000	19630000	3		Chr2	35500000	35600000	3		Chr2	35500000	35600000	3
										Chr2	35600001	35700000	857		Chr2	35600000	35700000	7		Chr2	35600000	35700000	428		Chr1	19630000	19640000	4		Chr2	35600000	35700000	3		Chr2	35600000	35700000	3
										Chr2	35700001	35800000	893		Chr2	35700000	35800000	6		Chr2	35700000	35800000	10		Chr1	19640000	19650000	4		Chr2	35700000	35800000	3		Chr2	35700000	35800000	4
										Chr2	35800001	35900000	834		Chr2	35800000	35900000	7		Chr2	35800000	35900000	108		Chr1	19650000	19660000	2		Chr2	35800000	35900000	1		Chr2	35800000	35900000	2
										Chr2	35900001	36000000	490		Chr2	35900000	35937250	2		Chr2	35900000	35937250	88		Chr1	19660000	19670000	1		Chr2	35900000	35937250	1		Chr2	35900000	35937250	3
										Chr2	36000001	36000083	994		Chr3	0	100000	9		Chr3	0	100000	200		Chr1	19670000	19680000	3		Chr3	0	100000	3		Chr3	0	100000	5
										Chr3	1	100000	604		Chr3	100000	200000	7		Chr3	100000	200000	21		Chr1	19680000	19690000	1		Chr3	100000	200000	2		Chr3	100000	200000	2
										Chr3	100001	200000	895		Chr3	200000	300000	7		Chr3	200000	300000	893		Chr1	19690000	19700000	1		Chr3	200000	300000	2		Chr3	200000	300000	8
										Chr3	200001	300000	580		Chr3	300000	400000	9		Chr3	300000	400000	1801		Chr1	1970000	1980000	1		Chr3	300000	400000	2		Chr3	300000	400000	5
										Chr3	300001	400000	759		Chr3	400000	500000	8		Chr3	400000	500000	30		Chr1	19710000	19720000	4		Chr3	400000	500000	4		Chr3	400000	500000	4
										Chr3	400001	500000	760		Chr3	500000	600000	7		Chr3	500000	600000	937		Chr1	19720000	19730000	2		Chr3	500000	600000	4		Chr3	500000	600000	2
										Chr3	500001	600000	825		Chr3	600000	700000	7		Chr3	600000	700000	48		Chr1	19730000	19740000	1		Chr3	600000	700000	2		Chr3	600000	700000	5
										Chr3	600001	700000	793		Chr3	700000	800000	10		Chr3	700000	800000	552		Chr1	19740000	19750000	2		Chr3	700000	800000	2		Chr3	700000	800000	2
										Chr3	700001	800000	884		Chr3	800000	900000	8		Chr3	800000	900000	385		Chr1	19750000	19760000	1		Chr3	800000	900000	3		Chr3	800000	900000	5
										Chr3	800001	900000	722		Chr3	900000	1000000	7		Chr3	900000	1000000	10		Chr1	19760000	19770000	1		Chr3	900000	1000000	0		Chr3	900000	1000000	2
										Chr3	900001	1000000	773		Chr3	1000000	1100000	8		Chr3	1000000	1100000	866		Chr1	19770000	19780000	1		Chr3	1000000	1100000	5		Chr3	1000000	1100000	0
										Chr3	1000001	1100000	914		Chr3	1100000	1200000	9		Chr3	1100000	1200000	16		Chr1	19780000	19790000	4		Chr3	1100000	1200000	1		Chr3	1100000	1200000	4
										Chr3	1100001	1200000	818		Chr3	1200000	1300000	8		Chr3	1200000	1300000	652		Chr1	19790000	19800000	2		Chr3	1200000	1300000	1		Chr3	1200000	1300000	5
										Chr3	1200001	1300000	757		Chr3	1300000	1400000	9		Chr3	1300000	1400000	2126		Chr1	19800000	19810000	2		Chr3	1300000	1400000	4		Chr3	1300000	1400000	5
										Chr3	1300001	1400000	631		Chr3	1400000	1500000	8		Chr3	1400000	1500000	14		Chr1	1980000	1990000	1		Chr3	1400000	1500000	1		Chr3	1400000	1500000	3
										Chr3	1400001	1500000	868		Chr3	1500000	1600000	6		Chr3	1500000	1600000	9		Chr1	19810000	19820000	4		Chr3	1500000	1600000	1		Chr3	1500000	1600000	4
										Chr3	1500001	1600000	938		Chr3	1600000	1700000	5		Chr3	1600000	1700000	10		Chr1	19820000	19830000	1		Chr3	1600000	1700000	1		Chr3	1600000	1700000	2
										Chr3	1600001	1700000	881		Chr3	1700000	1800000	10		Chr3	1700000	1800000	25		Chr1	19830000	19840000	1		Chr3	1700000	1800000	0		Chr3	1700000	1800000	1
										Chr3	1700001	1800000	864		Chr3	1800000	1900000	8		Chr3	1800000	1900000	55		Chr1	19840000	19850000	1		Chr3	1800000	1900000	2		Chr3	1800000	1900000	3
										Chr3	1800001	1900000	883		Chr3	1900000	2000000	8		Chr3	1900000	2000000	25		Chr1	19850000	19860000	2		Chr3	1900000	2000000	4		Chr3	1900000	2000000	4
										Chr3	1900001	2000000	695		Chr3	2000000	2100000	9		Chr3	2000000	2100000	23		Chr1	19870000	19880000	1		Chr3	2000000	2100000	2		Chr3	2000000	2100000	3
										Chr3	2000001	2100000	828		Chr3	2100000	2200000	10		Chr3	2100000	2200000	1032		Chr1	19880000	19890000	2		Chr3	2100000	2200000	1		Chr3	2100000	2200000	3
										Chr3	2100001	2200000	857		Chr3	2200000	2300000	9		Chr3	2200000	2300000	99		Chr1	19900000	19910000	2		Chr3	2200000	2300000	2		Chr3	2200000	2300000	4
										Chr3	2200001	2300000	507		Chr3	2300000	2400000	3		Chr3	2300000	2400000	5		Chr1	1990000	2000000	1		Chr3	2300000	2400000	1		Chr3	2300000	2400000	7
										Chr3	2300001	2400000	685		Chr3	2400000	2500000	7		Chr3	2400000	2500000	15		Chr1	19910000	19920000	2		Chr3	2400000	2500000	2		Chr3	2400000	2500000	4
										Chr3	2400001	2500000	760		Chr3	2500000	2600000	7		Chr3	2500000	2600000	12		Chr1	19920000	19930000	1		Chr3	2500000	2600000	0		Chr3	2500000	2600000	3
										Chr3	2500001	2600000	915		Chr3	2600000	2700000	7		Chr3	2600000	2700000	14		Chr1	19940000	19950000	2		Chr3	2600000	2700000	3		Chr3	2600000	2700000	4
										Chr3	2600001	2700000	662		Chr3	2700000	2800000	7		Chr3	2700000	2800000	20		Chr1	19950000	19960000	2		Chr3	2700000	2800000	2		Chr3	2700000	2800000	4
										Chr3	2700001	2800000	814		Chr3	2800000	2900000	10		Chr3	2800000	2900000	572		Chr1	19970000	19980000	1		Chr3	2800000	2900000	2		Chr3	2800000	2900000	3
										Chr3	2800001	2900000	842		Chr3	2900000	3000000	7		Chr3	2900000	3000000	1349		Chr1	19980000	19990000	5		Chr3	2900000	3000000	5		Chr3	2900000	3000000	6
										Chr3	2900001	3000000	693		Chr3	3000000	3100000	7		Chr3	3000000	3100000	13		Chr1	19990000	20000000	1		Chr3	3000000	3100000	1		Chr3	3000000	3100000	4
										Chr3	3000001	3100000	679		Chr3	3100000	3200000	7		Chr3	3100000	3200000	45		Chr1	20000000	20010000	1		Chr3	3100000	3200000	1		Chr3	3100000	3200000	1
										Chr3	3100001	3200000	787		Chr3	3200000	3300000	8		Chr3	3200000	3300000	57		Chr1	2000000	2010000	2		Chr3	3200000	3300000	1		Chr3	3200000	3300000	3
										Chr3	3200001	3300000	860		Chr3	3300000	3400000	10		Chr3	3300000	3400000	186		Chr1	20000	30000	2		Chr3	3300000	3400000	2		Chr3	3300000	3400000	5
										Chr3	3300001	3400000	718		Chr3	3400000	3500000	9		Chr3	3400000	3500000	21		Chr1	20010000	20020000	4		Chr3	3400000	3500000	4		Chr3	3400000	3500000	4
										Chr3	3400001	3500000	884		Chr3	3500000	3600000	9		Chr3	3500000	3600000	429		Chr1	20020000	20030000	3		Chr3	3500000	3600000	0		Chr3	3500000	3600000	5
										Chr3	3500001	3600000	775		Chr3	3600000	3700000	9		Chr3	3600000	3700000	250		Chr1	20030000	20040000	2		Chr3	3600000	3700000	3		Chr3	3600000	3700000	3
										Chr3	3600001	3700000	834		Chr3	3700000	3800000	10		Chr3	3700000	3800000	20		Chr1	20050000	20060000	2		Chr3	3700000	3800000	3		Chr3	3700000	3800000	3
										Chr3	3700001	3800000	829		Chr3	3800000	3900000	7		Chr3	3800000	3900000	210		Chr1	20080000	20090000	5		Chr3	3800000	3900000	0		Chr3	3800000	3900000	3
										Chr3	3800001	3900000	875		Chr3	3900000	4000000	7		Chr3	3900000	4000000	1496		Chr1	20090000	20100000	2		Chr3	3900000	4000000	1		Chr3	3900000	4000000	7
										Chr3	3900001	4000000	663		Chr3	4000000	4100000	9		Chr3	4000000	4100000	23		Chr1	2010000	2020000	3		Chr3	4000000	4100000	4		Chr3	4000000	4100000	4
										Chr3	4000001	4100000	794		Chr3	4100000	4200000	9		Chr3	4100000	4200000	281		Chr1	20110000	20120000	1		Chr3	4100000	4200000	3		Chr3	4100000	4200000	4
										Chr3	4100001	4200000	869		Chr3	4200000	4300000	6		Chr3	4200000	4300000	10		Chr1	20120000	20130000	2		Chr3	4200000	4300000	1		Chr3	4200000	4300000	2
										Chr3	4200001	4300000	813		Chr3	4300000	4400000	6		Chr3	4300000	4400000	12		Chr1	20130000	20140000	1		Chr3	4300000	4400000	1		Chr3	4300000	4400000	4
										Chr3	4300001	4400000	813		Chr3	4400000	4500000	7		Chr3	4400000	4500000	345		Chr1	20140000	20150000	3		Chr3	4400000	4500000	1		Chr3	4400000	4500000	3
										Chr3	4400001	4500000	856		Chr3	4500000	4600000	8		Chr3	4500000	4600000	20		Chr1	20150000	20160000	1		Chr3	4500000	4600000	0		Chr3	4500000	4600000	3
										Chr3	4500001	4600000	914		Chr3	4600000	4700000	9		Chr3	4600000	4700000	20		Chr1	20170000	20180000	1		Chr3	4600000	4700000	2		Chr3	4600000	4700000	4
										Chr3	4600001	4700000	797		Chr3	4700000	4800000	8		Chr3	4700000	4800000	15		Chr1	20180000	20190000	2		Chr3	4700000	4800000	2		Chr3	4700000	4800000	4
										Chr3	4700001	4800000	845		Chr3	4800000	4900000	9		Chr3	4800000	4900000	45		Chr1	20190000	20200000	1		Chr3	4800000	4900000	5		Chr3	4800000	4900000	2
										Chr3	4800001	4900000	844		Chr3	4900000	5000000	7		Chr3	4900000	5000000	90		Chr1	20210000	20220000	1		Chr3	4900000	5000000	3		Chr3	4900000	5000000	7
										Chr3	4900001	5000000	782		Chr3	5000000	5100000	9		Chr3	5000000	5100000	59		Chr1	20230000	20240000	2		Chr3	5000000	5100000	3		Chr3	5000000	5100000	4
										Chr3	5000001	5100000	831		Chr3	5100000	5200000	9		Chr3	5100000	5200000	24		Chr1	20240000	20250000	2		Chr3	5100000	5200000	1		Chr3	5100000	5200000	3
										Chr3	5100001	5200000	857		Chr3	5200000	5300000	8		Chr3	5200000	5300000	21		Chr1	20260000	20270000	1		Chr3	5200000	5300000	2		Chr3	5200000	5300000	4
										Chr3	5200001	5300000	789		Chr3	5300000	5400000	6		Chr3	5300000	5400000	17		Chr1	20270000	20280000	1		Chr3	5300000	5400000	3		Chr3	5300000	5400000	5
										Chr3	5300001	5400000	813		Chr3	5400000	5500000	7		Chr3	5400000	5500000	13		Chr1	20280000	20290000	1		Chr3	5400000	5500000	1		Chr3	5400000	5500000	5
										Chr3	5400001	5500000	855		Chr3	5500000	5600000	6		Chr3	5500000	5600000	12		Chr1	20290000	20300000	1		Chr3	5500000	5600000	0		Chr3	5500000	5600000	2
										Chr3	5500001	5600000	883		Chr3	5600000	5700000	8		Chr3	5600000	5700000	938		Chr1	20300000	20310000	1		Chr3	5600000	5700000	2		Chr3	5600000	5700000	5
										Chr3	5600001	5700000	818		Chr3	5700000	5800000	6		Chr3	5700000	5800000	13		Chr1	20310000	20320000	1		Chr3	5700000	5800000	1		Chr3	5700000	5800000	2
										Chr3	5700001	5800000	830		Chr3	5800000	5900000	8		Chr3	5800000	5900000	702		Chr1	20320000	20330000	2		Chr3	5800000	5900000	0		Chr3	5800000	5900000	5
										Chr3	5800001	5900000	866		Chr3	5900000	6000000	9		Chr3	5900000	6000000	28		Chr1	20350000	20360000	2		Chr3	5900000	6000000	1		Chr3	5900000	6000000	0
										Chr3	5900001	6000000	926		Chr3	6000000	6100000	8		Chr3	6000000	6100000	11		Chr1	20360000	20370000	1		Chr3	6000000	6100000	4		Chr3	6000000	6100000	3
										Chr3	6000001	6100000	862		Chr3	6100000	6200000	9		Chr3	6100000	6200000	98		Chr1	20370000	20380000	1		Chr3	6100000	6200000	2		Chr3	6100000	6200000	1
										Chr3	6100001	6200000	810		Chr3	6200000	6300000	8		Chr3	6200000	6300000	18		Chr1	20380000	20390000	1		Chr3	6200000	6300000	1		Chr3	6200000	6300000	2
										Chr3	6200001	6300000	724		Chr3	6300000	6400000	7		Chr3	6300000	6400000	1311		Chr1	20390000	20400000	2		Chr3	6300000	6400000	0		Chr3	6300000	6400000	6
										Chr3	6300001	6400000	818		Chr3	6400000	6500000	10		Chr3	6400000	6500000	643		Chr1	20400000	20410000	3		Chr3	6400000	6500000	5		Chr3	6400000	6500000	5
										Chr3	6400001	6500000	771		Chr3	6500000	6600000	7		Chr3	6500000	6600000	936		Chr1	2040000	2050000	1		Chr3	6500000	6600000	3		Chr3	6500000	6600000	1
										Chr3	6500001	6600000	821		Chr3	6600000	6700000	9		Chr3	6600000	6700000	56		Chr1	20410000	20420000	3		Chr3	6600000	6700000	1		Chr3	6600000	6700000	5
										Chr3	6600001	6700000	645		Chr3	6700000	6800000	7		Chr3	6700000	6800000	586		Chr1	20450000	20460000	1		Chr3	6700000	6800000	2		Chr3	6700000	6800000	4
										Chr3	6700001	6800000	750		Chr3	6800000	6900000	7		Chr3	6800000	6900000	17		Chr1	20470000	20480000	1		Chr3	6800000	6900000	4		Chr3	6800000	6900000	3
										Chr3	6800001	6900000	872		Chr3	6900000	7000000	8		Chr3	6900000	7000000	24		Chr1	20490000	20500000	1		Chr3	6900000	7000000	3		Chr3	6900000	7000000	3
										Chr3	6900001	7000000	888		Chr3	7000000	7100000	8		Chr3	7000000	7100000	312		Chr1	20500000	20510000	2		Chr3	7000000	7100000	3		Chr3	7000000	7100000	5
										Chr3	7000001	7100000	818		Chr3	7100000	7200000	6		Chr3	7100000	7200000	99		Chr1	20510000	20520000	2		Chr3	7100000	7200000	2		Chr3	7100000	7200000	6
										Chr3	7100001	7200000	727		Chr3	7200000	7300000	8		Chr3	7200000	7300000	3672		Chr1	20540000	20550000	2		Chr3	7200000	7300000	5		Chr3	7200000	7300000	2
										Chr3	7200001	7300000	702		Chr3	7300000	7400000	8		Chr3	7300000	7400000	711		Chr1	20550000	20560000	3		Chr3	7300000	7400000	2		Chr3	7300000	7400000	4
										Chr3	7300001	7400000	736		Chr3	7400000	7500000	9		Chr3	7400000	7500000	181		Chr1	20560000	20570000	1		Chr3	7400000	7500000	0		Chr3	7400000	7500000	3
										Chr3	7400001	7500000	513		Chr3	7500000	7600000	7		Chr3	7500000	7600000	117		Chr1	20590000	20600000	2		Chr3	7500000	7600000	1		Chr3	7500000	7600000	5
										Chr3	7500001	7600000	687		Chr3	7600000	7700000	6		Chr3	7600000	7700000	1729		Chr1	20600000	20610000	2		Chr3	7600000	7700000	3		Chr3	7600000	7700000	1
										Chr3	7600001	7700000	835		Chr3	7700000	7800000	9		Chr3	7700000	7800000	429		Chr1	2060000	2070000	1		Chr3	7700000	7800000	4		Chr3	7700000	7800000	3
										Chr3	7700001	7800000	819		Chr3	7800000	7900000	9		Chr3	7800000	7900000	345		Chr1	20610000	20620000	1		Chr3	7800000	7900000	3		Chr3	7800000	7900000	4
										Chr3	7800001	7900000	748		Chr3	7900000	8000000	10		Chr3	7900000	8000000	576		Chr1	20620000	20630000	1		Chr3	7900000	8000000	4		Chr3	7900000	8000000	2
										Chr3	7900001	8000000	809		Chr3	8000000	8100000	7		Chr3	8000000	8100000	90		Chr1	20630000	20640000	3		Chr3	8000000	8100000	0		Chr3	8000000	8100000	5
										Chr3	8000001	8100000	737		Chr3	8100000	8200000	8		Chr3	8100000	8200000	90		Chr1	20640000	20650000	1		Chr3	8100000	8200000	1		Chr3	8100000	8200000	3
										Chr3	8100001	8200000	819		Chr3	8200000	8300000	8		Chr3	8200000	8300000	671		Chr1	20650000	20660000	3		Chr3	8200000	8300000	4		Chr3	8200000	8300000	4
										Chr3	8200001	8300000	601		Chr3	8300000	8400000	8		Chr3	8300000	8400000	395		Chr1	20670000	20680000	2		Chr3	8300000	8400000	2		Chr3	8300000	8400000	9
										Chr3	8300001	8400000	720		Chr3	8400000	8500000	10		Chr3	8400000	8500000	477		Chr1	20680000	20690000	2		Chr3	8400000	8500000	1		Chr3	8400000	8500000	7
										Chr3	8400001	8500000	658		Chr3	8500000	8600000	9		Chr3	8500000	8600000	179		Chr1	20700000	20710000	1		Chr3	8500000	8600000	4		Chr3	8500000	8600000	5
										Chr3	8500001	8600000	732		Chr3	8600000	8700000	10		Chr3	8600000	8700000	35		Chr1	2070000	2080000	2		Chr3	8600000	8700000	1		Chr3	8600000	8700000	2
										Chr3	8600001	8700000	738		Chr3	8700000	8800000	10		Chr3	8700000	8800000	21		Chr1	20740000	20750000	1		Chr3	8700000	8800000	2		Chr3	8700000	8800000	3
										Chr3	8700001	8800000	870		Chr3	8800000	8900000	10		Chr3	8800000	8900000	29		Chr1	20750000	20760000	2		Chr3	8800000	8900000	3		Chr3	8800000	8900000	1
										Chr3	8800001	8900000	842		Chr3	8900000	9000000	8		Chr3	8900000	9000000	2085		Chr1	20760000	20770000	2		Chr3	8900000	9000000	2		Chr3	8900000	9000000	8
										Chr3	8900001	9000000	605		Chr3	9000000	9100000	9		Chr3	9000000	9100000	1642		Chr1	20770000	20780000	2		Chr3	9000000	9100000	1		Chr3	9000000	9100000	6
										Chr3	9000001	9100000	674		Chr3	9100000	9200000	8		Chr3	9100000	9200000	1737		Chr1	20780000	20790000	1		Chr3	9100000	9200000	5		Chr3	9100000	9200000	8
										Chr3	9100001	9200000	467		Chr3	9200000	9300000	6		Chr3	9200000	9300000	315		Chr1	20790000	20800000	1		Chr3	9200000	9300000	0		Chr3	9200000	9300000	6
										Chr3	9200001	9300000	839		Chr3	9300000	9400000	8		Chr3	9300000	9400000	18		Chr1	20800000	20810000	1		Chr3	9300000	9400000	0		Chr3	9300000	9400000	4
										Chr3	9300001	9400000	871		Chr3	9400000	9500000	10		Chr3	9400000	9500000	955		Chr1	2080000	2090000	1		Chr3	9400000	9500000	1		Chr3	9400000	9500000	2
										Chr3	9400001	9500000	844		Chr3	9500000	9600000	9		Chr3	9500000	9600000	17		Chr1	20810000	20820000	1		Chr3	9500000	9600000	4		Chr3	9500000	9600000	4
										Chr3	9500001	9600000	782		Chr3	9600000	9700000	6		Chr3	9600000	9700000	12		Chr1	20820000	20830000	1		Chr3	9600000	9700000	0		Chr3	9600000	9700000	4
										Chr3	9600001	9700000	867		Chr3	9700000	9800000	9		Chr3	9700000	9800000	183		Chr1	20830000	20840000	1		Chr3	9700000	9800000	2		Chr3	9700000	9800000	2
										Chr3	9700001	9800000	874		Chr3	9800000	9900000	7		Chr3	9800000	9900000	25		Chr1	20840000	20850000	1		Chr3	9800000	9900000	4		Chr3	9800000	9900000	5
										Chr3	9800001	9900000	788		Chr3	9900000	10000000	8		Chr3	9900000	10000000	434		Chr1	20860000	20870000	2		Chr3	9900000	10000000	2		Chr3	9900000	10000000	5
										Chr3	9900001	10000000	810		Chr3	10000000	10100000	8		Chr3	10000000	10100000	73		Chr1	20870000	20880000	2		Chr3	10000000	10100000	2		Chr3	10000000	10100000	5
										Chr3	10000001	10100000	761		Chr3	10100000	10200000	8		Chr3	10100000	10200000	61		Chr1	20880000	20890000	2		Chr3	10100000	10200000	1		Chr3	10100000	10200000	5
										Chr3	10100001	10200000	847		Chr3	10200000	10300000	8		Chr3	10200000	10300000	255		Chr1	2090000	2100000	2		Chr3	10200000	10300000	2		Chr3	10200000	10300000	1
										Chr3	10200001	10300000	877		Chr3	10300000	10400000	9		Chr3	10300000	10400000	23		Chr1	20910000	20920000	2		Chr3	10300000	10400000	2		Chr3	10300000	10400000	2
										Chr3	10300001	10400000	895		Chr3	10400000	10500000	9		Chr3	10400000	10500000	22		Chr1	20920000	20930000	2		Chr3	10400000	10500000	3		Chr3	10400000	10500000	3
										Chr3	10400001	10500000	869		Chr3	10500000	10600000	9		Chr3	10500000	10600000	657		Chr1	20950000	20960000	2		Chr3	10500000	10600000	0		Chr3	10500000	10600000	6
										Chr3	10500001	10600000	801		Chr3	10600000	10700000	7		Chr3	10600000	10700000	938		Chr1	20960000	20970000	2		Chr3	10600000	10700000	3		Chr3	10600000	10700000	2
										Chr3	10600001	10700000	839		Chr3	10700000	10800000	8		Chr3	10700000	10800000	941		Chr1	20970000	20980000	2		Chr3	10700000	10800000	2		Chr3	10700000	10800000	2
										Chr3	10700001	10800000	648		Chr3	10800000	10900000	8		Chr3	10800000	10900000	13		Chr1	20980000	20990000	2		Chr3	10800000	10900000	1		Chr3	10800000	10900000	3
										Chr3	10800001	10900000	901		Chr3	10900000	11000000	8		Chr3	10900000	11000000	19		Chr1	20990000	21000000	2		Chr3	10900000	11000000	2		Chr3	10900000	11000000	2
										Chr3	10900001	11000000	832		Chr3	11000000	11100000	7		Chr3	11000000	11100000	146		Chr1	21000000	21010000	2		Chr3	11000000	11100000	3		Chr3	11000000	11100000	4
										Chr3	11000001	11100000	802		Chr3	11100000	11200000	10		Chr3	11100000	11200000	665		Chr1	2100000	2110000	1		Chr3	11100000	11200000	5		Chr3	11100000	11200000	2
										Chr3	11100001	11200000	823		Chr3	11200000	11300000	8		Chr3	11200000	11300000	21		Chr1	210000	220000	1		Chr3	11200000	11300000	2		Chr3	11200000	11300000	3
										Chr3	11200001	11300000	768		Chr3	11300000	11400000	6		Chr3	11300000	11400000	20		Chr1	21010000	21020000	1		Chr3	11300000	11400000	1		Chr3	11300000	11400000	6
										Chr3	11300001	11400000	669		Chr3	11400000	11500000	10		Chr3	11400000	11500000	879		Chr1	21030000	21040000	1		Chr3	11400000	11500000	0		Chr3	11400000	11500000	3
										Chr3	11400001	11500000	738		Chr3	11500000	11600000	9		Chr3	11500000	11600000	1133		Chr1	21040000	21050000	1		Chr3	11500000	11600000	1		Chr3	11500000	11600000	2
										Chr3	11500001	11600000	848		Chr3	11600000	11700000	8		Chr3	11600000	11700000	168		Chr1	21060000	21070000	1		Chr3	11600000	11700000	2		Chr3	11600000	11700000	1
										Chr3	11600001	11700000	868		Chr3	11700000	11800000	7		Chr3	11700000	11800000	23		Chr1	21080000	21090000	2		Chr3	11700000	11800000	3		Chr3	11700000	11800000	1
										Chr3	11700001	11800000	750		Chr3	11800000	11900000	9		Chr3	11800000	11900000	19		Chr1	21090000	21100000	1		Chr3	11800000	11900000	1		Chr3	11800000	11900000	3
										Chr3	11800001	11900000	782		Chr3	11900000	12000000	9		Chr3	11900000	12000000	1881		Chr1	21100000	21110000	2		Chr3	11900000	12000000	4		Chr3	11900000	12000000	3
										Chr3	11900001	12000000	794		Chr3	12000000	12100000	7		Chr3	12000000	12100000	78		Chr1	2110000	2120000	1		Chr3	12000000	12100000	0		Chr3	12000000	12100000	4
										Chr3	12000001	12100000	744		Chr3	12100000	12200000	9		Chr3	12100000	12200000	939		Chr1	21140000	21150000	1		Chr3	12100000	12200000	1		Chr3	12100000	12200000	5
										Chr3	12100001	12200000	753		Chr3	12200000	12300000	8		Chr3	12200000	12300000	17		Chr1	21190000	21200000	2		Chr3	12200000	12300000	3		Chr3	12200000	12300000	2
										Chr3	12200001	12300000	616		Chr3	12300000	12400000	10		Chr3	12300000	12400000	53		Chr1	21200000	21210000	1		Chr3	12300000	12400000	2		Chr3	12300000	12400000	3
										Chr3	12300001	12400000	830		Chr3	12400000	12500000	8		Chr3	12400000	12500000	15		Chr1	2120000	2130000	2		Chr3	12400000	12500000	1		Chr3	12400000	12500000	2
										Chr3	12400001	12500000	883		Chr3	12500000	12600000	10		Chr3	12500000	12600000	1155		Chr1	21210000	21220000	1		Chr3	12500000	12600000	3		Chr3	12500000	12600000	5
										Chr3	12500001	12600000	882		Chr3	12600000	12700000	7		Chr3	12600000	12700000	13		Chr1	21230000	21240000	1		Chr3	12600000	12700000	6		Chr3	12600000	12700000	1
										Chr3	12600001	12700000	747		Chr3	12700000	12800000	6		Chr3	12700000	12800000	191		Chr1	21240000	21250000	1		Chr3	12700000	12800000	2		Chr3	12700000	12800000	2
										Chr3	12700001	12800000	671		Chr3	12800000	12900000	8		Chr3	12800000	12900000	177		Chr1	21250000	21260000	1		Chr3	12800000	12900000	3		Chr3	12800000	12900000	2
										Chr3	12800001	12900000	791		Chr3	12900000	13000000	7		Chr3	12900000	13000000	30		Chr1	21260000	21270000	2		Chr3	12900000	13000000	3		Chr3	12900000	13000000	5
										Chr3	12900001	13000000	890		Chr3	13000000	13100000	9		Chr3	13000000	13100000	24		Chr1	21280000	21290000	2		Chr3	13000000	13100000	3		Chr3	13000000	13100000	2
										Chr3	13000001	13100000	836		Chr3	13100000	13200000	9		Chr3	13100000	13200000	548		Chr1	21290000	21300000	1		Chr3	13100000	13200000	3		Chr3	13100000	13200000	3
										Chr3	13100001	13200000	837		Chr3	13200000	13300000	7		Chr3	13200000	13300000	590		Chr1	21300000	21310000	1		Chr3	13200000	13300000	1		Chr3	13200000	13300000	7
										Chr3	13200001	13300000	705		Chr3	13300000	13400000	8		Chr3	13300000	13400000	679		Chr1	21310000	21320000	1		Chr3	13300000	13400000	2		Chr3	13300000	13400000	9
										Chr3	13300001	13400000	399		Chr3	13400000	13500000	6		Chr3	13400000	13500000	414		Chr1	21320000	21330000	2		Chr3	13400000	13500000	2		Chr3	13400000	13500000	9
										Chr3	13400001	13500000	94		Chr3	13500000	13600000	7		Chr3	13500000	13600000	128		Chr1	21330000	21340000	2		Chr3	13500000	13600000	0		Chr3	13500000	13600000	6
										Chr3	13500001	13600000	297		Chr3	13600000	13700000	8		Chr3	13600000	13700000	958		Chr1	21340000	21350000	3		Chr3	13600000	13700000	3		Chr3	13600000	13700000	4
										Chr3	13600001	13700000	676		Chr3	13700000	13800000	8		Chr3	13700000	13800000	907		Chr1	21350000	21360000	1		Chr3	13700000	13800000	3		Chr3	13700000	13800000	4
										Chr3	13700001	13800000	725		Chr3	13800000	13900000	8		Chr3	13800000	13900000	607		Chr1	21370000	21380000	1		Chr3	13800000	13900000	3		Chr3	13800000	13900000	5
										Chr3	13800001	13900000	510		Chr3	13900000	14000000	6		Chr3	13900000	14000000	15		Chr1	21390000	21400000	1		Chr3	13900000	14000000	2		Chr3	13900000	14000000	4
										Chr3	13900001	14000000	746		Chr3	14000000	14100000	8		Chr3	14000000	14100000	382		Chr1	21400000	21410000	1		Chr3	14000000	14100000	2		Chr3	14000000	14100000	6
										Chr3	14000001	14100000	784		Chr3	14100000	14200000	7		Chr3	14100000	14200000	564		Chr1	21450000	21460000	4		Chr3	14100000	14200000	3		Chr3	14100000	14200000	3
										Chr3	14100001	14200000	686		Chr3	14200000	14300000	6		Chr3	14200000	14300000	21		Chr1	21460000	21470000	4		Chr3	14200000	14300000	3		Chr3	14200000	14300000	3
										Chr3	14200001	14300000	725		Chr3	14300000	14400000	6		Chr3	14300000	14400000	26		Chr1	21470000	21480000	2		Chr3	14300000	14400000	4		Chr3	14300000	14400000	1
										Chr3	14300001	14400000	813		Chr3	14400000	14500000	6		Chr3	14400000	14500000	13		Chr1	21480000	21490000	7		Chr3	14400000	14500000	2		Chr3	14400000	14500000	4
										Chr3	14400001	14500000	683		Chr3	14500000	14600000	8		Chr3	14500000	14600000	1450		Chr1	21490000	21500000	4		Chr3	14500000	14600000	4		Chr3	14500000	14600000	4
										Chr3	14500001	14600000	788		Chr3	14600000	14700000	6		Chr3	14600000	14700000	66		Chr1	21500000	21510000	2		Chr3	14600000	14700000	2		Chr3	14600000	14700000	3
										Chr3	14600001	14700000	634		Chr3	14700000	14800000	7		Chr3	14700000	14800000	10		Chr1	2150000	2160000	3		Chr3	14700000	14800000	3		Chr3	14700000	14800000	5
										Chr3	14700001	14800000	752		Chr3	14800000	14900000	6		Chr3	14800000	14900000	34		Chr1	21510000	21520000	2		Chr3	14800000	14900000	1		Chr3	14800000	14900000	2
										Chr3	14800001	14900000	710		Chr3	14900000	15000000	7		Chr3	14900000	15000000	184		Chr1	21520000	21530000	1		Chr3	14900000	15000000	3		Chr3	14900000	15000000	4
										Chr3	14900001	15000000	747		Chr3	15000000	15100000	7		Chr3	15000000	15100000	259		Chr1	21530000	21540000	1		Chr3	15000000	15100000	0		Chr3	15000000	15100000	9
										Chr3	15000001	15100000	585		Chr3	15100000	15200000	7		Chr3	15100000	15200000	118		Chr1	21550000	21560000	3		Chr3	15100000	15200000	2		Chr3	15100000	15200000	6
										Chr3	15100001	15200000	680		Chr3	15200000	15300000	8		Chr3	15200000	15300000	436		Chr1	21560000	21570000	1		Chr3	15200000	15300000	5		Chr3	15200000	15300000	7
										Chr3	15200001	15300000	385		Chr3	15300000	15400000	5		Chr3	15300000	15400000	905		Chr1	21570000	21580000	1		Chr3	15300000	15400000	2		Chr3	15300000	15400000	3
										Chr3	15300001	15400000	722		Chr3	15400000	15500000	9		Chr3	15400000	15500000	951		Chr1	21580000	21590000	1		Chr3	15400000	15500000	1		Chr3	15400000	15500000	1
										Chr3	15400001	15500000	906		Chr3	15500000	15600000	8		Chr3	15500000	15600000	875		Chr1	21590000	21600000	1		Chr3	15500000	15600000	1		Chr3	15500000	15600000	3
										Chr3	15500001	15600000	702		Chr3	15600000	15700000	7		Chr3	15600000	15700000	27		Chr1	21630000	21640000	1		Chr3	15600000	15700000	1		Chr3	15600000	15700000	1
										Chr3	15600001	15700000	826		Chr3	15700000	15800000	8		Chr3	15700000	15800000	26		Chr1	21640000	21650000	1		Chr3	15700000	15800000	3		Chr3	15700000	15800000	3
										Chr3	15700001	15800000	696		Chr3	15800000	15900000	7		Chr3	15800000	15900000	1804		Chr1	21650000	21660000	2		Chr3	15800000	15900000	2		Chr3	15800000	15900000	6
										Chr3	15800001	15900000	652		Chr3	15900000	16000000	9		Chr3	15900000	16000000	449		Chr1	21660000	21670000	3		Chr3	15900000	16000000	3		Chr3	15900000	16000000	2
										Chr3	15900001	16000000	763		Chr3	16000000	16100000	6		Chr3	16000000	16100000	9		Chr1	21670000	21680000	2		Chr3	16000000	16100000	2		Chr3	16000000	16100000	1
										Chr3	16000001	16100000	742		Chr3	16100000	16200000	7		Chr3	16100000	16200000	9		Chr1	21690000	21700000	2		Chr3	16100000	16200000	0		Chr3	16100000	16200000	3
										Chr3	16100001	16200000	604		Chr3	16200000	16300000	7		Chr3	16200000	16300000	22		Chr1	21700000	21710000	2		Chr3	16200000	16300000	4		Chr3	16200000	16300000	4
										Chr3	16200001	16300000	653		Chr3	16300000	16400000	7		Chr3	16300000	16400000	14		Chr1	2170000	2180000	1		Chr3	16300000	16400000	2		Chr3	16300000	16400000	2
										Chr3	16300001	16400000	686		Chr3	16400000	16500000	6		Chr3	16400000	16500000	939		Chr1	21710000	21720000	2		Chr3	16400000	16500000	2		Chr3	16400000	16500000	6
										Chr3	16400001	16500000	574		Chr3	16500000	16600000	6		Chr3	16500000	16600000	2128		Chr1	21720000	21730000	1		Chr3	16500000	16600000	4		Chr3	16500000	16600000	6
										Chr3	16500001	16600000	514		Chr3	16600000	16700000	6		Chr3	16600000	16700000	311		Chr1	21740000	21750000	4		Chr3	16600000	16700000	1		Chr3	16600000	16700000	3
										Chr3	16600001	16700000	606		Chr3	16700000	16800000	8		Chr3	16700000	16800000	1286		Chr1	21750000	21760000	4		Chr3	16700000	16800000	5		Chr3	16700000	16800000	3
										Chr3	16700001	16800000	742		Chr3	16800000	16900000	8		Chr3	16800000	16900000	4624		Chr1	21760000	21770000	1		Chr3	16800000	16900000	6		Chr3	16800000	16900000	6
										Chr3	16800001	16900000	607		Chr3	16900000	17000000	10		Chr3	16900000	17000000	804		Chr1	21790000	21800000	2		Chr3	16900000	17000000	1		Chr3	16900000	17000000	8
										Chr3	16900001	17000000	553		Chr3	17000000	17100000	9		Chr3	17000000	17100000	1006		Chr1	21800000	21810000	2		Chr3	17000000	17100000	4		Chr3	17000000	17100000	7
										Chr3	17000001	17100000	645		Chr3	17100000	17200000	8		Chr3	17100000	17200000	1003		Chr1	2180000	2190000	2		Chr3	17100000	17200000	3		Chr3	17100000	17200000	6
										Chr3	17100001	17200000	529		Chr3	17200000	17300000	8		Chr3	17200000	17300000	2146		Chr1	21810000	21820000	3		Chr3	17200000	17300000	0		Chr3	17200000	17300000	7
										Chr3	17200001	17300000	561		Chr3	17300000	17400000	7		Chr3	17300000	17400000	394		Chr1	21820000	21830000	1		Chr3	17300000	17400000	3		Chr3	17300000	17400000	5
										Chr3	17300001	17400000	525		Chr3	17400000	17500000	7		Chr3	17400000	17500000	110		Chr1	21830000	21840000	1		Chr3	17400000	17500000	2		Chr3	17400000	17500000	6
										Chr3	17400001	17500000	791		Chr3	17500000	17600000	10		Chr3	17500000	17600000	1775		Chr1	21840000	21850000	4		Chr3	17500000	17600000	3		Chr3	17500000	17600000	6
										Chr3	17500001	17600000	655		Chr3	17600000	17700000	5		Chr3	17600000	17700000	15		Chr1	21850000	21860000	1		Chr3	17600000	17700000	4		Chr3	17600000	17700000	1
										Chr3	17600001	17700000	631		Chr3	17700000	17800000	9		Chr3	17700000	17800000	1510		Chr1	21860000	21870000	2		Chr3	17700000	17800000	6		Chr3	17700000	17800000	5
										Chr3	17700001	17800000	693		Chr3	17800000	17900000	7		Chr3	17800000	17900000	16		Chr1	21870000	21880000	3		Chr3	17800000	17900000	3		Chr3	17800000	17900000	6
										Chr3	17800001	17900000	728		Chr3	17900000	18000000	10		Chr3	17900000	18000000	3239		Chr1	21880000	21890000	1		Chr3	17900000	18000000	2		Chr3	17900000	18000000	5
										Chr3	17900001	18000000	668		Chr3	18000000	18100000	6		Chr3	18000000	18100000	295		Chr1	21900000	21910000	1		Chr3	18000000	18100000	2		Chr3	18000000	18100000	5
										Chr3	18000001	18100000	529		Chr3	18100000	18200000	8		Chr3	18100000	18200000	213		Chr1	2190000	2200000	2		Chr3	18100000	18200000	4		Chr3	18100000	18200000	8
										Chr3	18100001	18200000	672		Chr3	18200000	18300000	6		Chr3	18200000	18300000	1202		Chr1	21920000	21930000	1		Chr3	18200000	18300000	1		Chr3	18200000	18300000	6
										Chr3	18200001	18300000	469		Chr3	18300000	18400000	3		Chr3	18300000	18400000	1070		Chr1	21930000	21940000	1		Chr3	18300000	18400000	0		Chr3	18300000	18400000	3
										Chr3	18300001	18400000	116		Chr3	18400000	18500000	5		Chr3	18400000	18500000	51		Chr1	21940000	21950000	1		Chr3	18400000	18500000	1		Chr3	18400000	18500000	6
										Chr3	18400001	18500000	239		Chr3	18500000	18600000	9		Chr3	18500000	18600000	4082		Chr1	21950000	21960000	2		Chr3	18500000	18600000	6		Chr3	18500000	18600000	7
										Chr3	18500001	18600000	465		Chr3	18600000	18700000	5		Chr3	18600000	18700000	1642		Chr1	21960000	21970000	2		Chr3	18600000	18700000	2		Chr3	18600000	18700000	6
										Chr3	18600001	18700000	474		Chr3	18700000	18800000	9		Chr3	18700000	18800000	3808		Chr1	2200000	2210000	5		Chr3	18700000	18800000	3		Chr3	18700000	18800000	8
										Chr3	18700001	18800000	260		Chr3	18800000	18900000	10		Chr3	18800000	18900000	2806		Chr1	22010000	22020000	1		Chr3	18800000	18900000	3		Chr3	18800000	18900000	9
										Chr3	18800001	18900000	164		Chr3	18900000	19000000	6		Chr3	18900000	19000000	308		Chr1	22030000	22040000	1		Chr3	18900000	19000000	0		Chr3	18900000	19000000	10
										Chr3	18900001	19000000	158		Chr3	19000000	19100000	7		Chr3	19000000	19100000	2007		Chr1	22040000	22050000	3		Chr3	19000000	19100000	0		Chr3	19000000	19100000	10
										Chr3	19000001	19100000	170		Chr3	19100000	19200000	8		Chr3	19100000	19200000	1029		Chr1	22060000	22070000	3		Chr3	19100000	19200000	4		Chr3	19100000	19200000	8
										Chr3	19100001	19200000	460		Chr3	19200000	19300000	6		Chr3	19200000	19300000	1848		Chr1	22090000	22100000	1		Chr3	19200000	19300000	2		Chr3	19200000	19300000	7
										Chr3	19200001	19300000	328		Chr3	19300000	19400000	9		Chr3	19300000	19400000	2553		Chr1	22100000	22110000	2		Chr3	19300000	19400000	2		Chr3	19300000	19400000	8
										Chr3	19300001	19400000	143		Chr3	19400000	19500000	9		Chr3	19400000	19500000	2463		Chr1	22110000	22120000	2		Chr3	19400000	19500000	0		Chr3	19400000	19500000	9
										Chr3	19400001	19500000	314		Chr3	19500000	19600000	8		Chr3	19500000	19600000	4090		Chr1	22140000	22150000	1		Chr3	19500000	19600000	7		Chr3	19500000	19600000	8
										Chr3	19500001	19600000	365		Chr3	19600000	19700000	9		Chr3	19600000	19700000	3713		Chr1	22150000	22160000	1		Chr3	19600000	19700000	2		Chr3	19600000	19700000	8
										Chr3	19600001	19700000	397		Chr3	19700000	19800000	10		Chr3	19700000	19800000	4379		Chr1	22190000	22200000	1		Chr3	19700000	19800000	1		Chr3	19700000	19800000	9
										Chr3	19700001	19800000	325		Chr3	19800000	19900000	6		Chr3	19800000	19900000	1764		Chr1	22200000	22210000	1		Chr3	19800000	19900000	0		Chr3	19800000	19900000	9
										Chr3	19800001	19900000	124		Chr3	19900000	20000000	8		Chr3	19900000	20000000	3245		Chr1	2220000	2230000	2		Chr3	19900000	20000000	1		Chr3	19900000	20000000	10
										Chr3	19900001	20000000	279		Chr3	20000000	20100000	10		Chr3	20000000	20100000	1169		Chr1	22210000	22220000	1		Chr3	20000000	20100000	2		Chr3	20000000	20100000	9
										Chr3	20000001	20100000	365		Chr3	20100000	20200000	7		Chr3	20100000	20200000	2679		Chr1	22230000	22240000	1		Chr3	20100000	20200000	1		Chr3	20100000	20200000	9
										Chr3	20100001	20200000	290		Chr3	20200000	20300000	7		Chr3	20200000	20300000	970		Chr1	22240000	22250000	1		Chr3	20200000	20300000	2		Chr3	20200000	20300000	8
										Chr3	20200001	20300000	467		Chr3	20300000	20400000	8		Chr3	20300000	20400000	99		Chr1	22250000	22260000	2		Chr3	20300000	20400000	2		Chr3	20300000	20400000	6
										Chr3	20300001	20400000	638		Chr3	20400000	20500000	8		Chr3	20400000	20500000	975		Chr1	22260000	22270000	2		Chr3	20400000	20500000	3		Chr3	20400000	20500000	5
										Chr3	20400001	20500000	683		Chr3	20500000	20600000	7		Chr3	20500000	20600000	1271		Chr1	22270000	22280000	3		Chr3	20500000	20600000	1		Chr3	20500000	20600000	3
										Chr3	20500001	20600000	630		Chr3	20600000	20700000	7		Chr3	20600000	20700000	1979		Chr1	22280000	22290000	3		Chr3	20600000	20700000	3		Chr3	20600000	20700000	6
										Chr3	20600001	20700000	403		Chr3	20700000	20800000	8		Chr3	20700000	20800000	1873		Chr1	22290000	22300000	2		Chr3	20700000	20800000	0		Chr3	20700000	20800000	4
										Chr3	20700001	20800000	524		Chr3	20800000	20900000	5		Chr3	20800000	20900000	3514		Chr1	22300000	22310000	1		Chr3	20800000	20900000	2		Chr3	20800000	20900000	5
										Chr3	20800001	20900000	499		Chr3	20900000	21000000	8		Chr3	20900000	21000000	1167		Chr1	2230000	2240000	1		Chr3	20900000	21000000	1		Chr3	20900000	21000000	5
										Chr3	20900001	21000000	575		Chr3	21000000	21100000	7		Chr3	21000000	21100000	2547		Chr1	22310000	22320000	2		Chr3	21000000	21100000	3		Chr3	21000000	21100000	3
										Chr3	21000001	21100000	723		Chr3	21100000	21200000	6		Chr3	21100000	21200000	168		Chr1	22320000	22330000	3		Chr3	21100000	21200000	2		Chr3	21100000	21200000	4
										Chr3	21100001	21200000	602		Chr3	21200000	21300000	9		Chr3	21200000	21300000	564		Chr1	22330000	22340000	1		Chr3	21200000	21300000	1		Chr3	21200000	21300000	7
										Chr3	21200001	21300000	651		Chr3	21300000	21400000	7		Chr3	21300000	21400000	534		Chr1	22340000	22350000	1		Chr3	21300000	21400000	0		Chr3	21300000	21400000	4
										Chr3	21300001	21400000	543		Chr3	21400000	21500000	7		Chr3	21400000	21500000	1211		Chr1	22360000	22370000	1		Chr3	21400000	21500000	1		Chr3	21400000	21500000	6
										Chr3	21400001	21500000	495		Chr3	21500000	21600000	6		Chr3	21500000	21600000	2420		Chr1	22380000	22390000	2		Chr3	21500000	21600000	4		Chr3	21500000	21600000	5
										Chr3	21500001	21600000	205		Chr3	21600000	21700000	9		Chr3	21600000	21700000	1781		Chr1	22390000	22400000	5		Chr3	21600000	21700000	1		Chr3	21600000	21700000	3
										Chr3	21600001	21700000	868		Chr3	21700000	21800000	8		Chr3	21700000	21800000	130		Chr1	22400000	22410000	1		Chr3	21700000	21800000	4		Chr3	21700000	21800000	7
										Chr3	21700001	21800000	708		Chr3	21800000	21900000	8		Chr3	21800000	21900000	1255		Chr1	22410000	22420000	1		Chr3	21800000	21900000	0		Chr3	21800000	21900000	9
										Chr3	21800001	21900000	200		Chr3	21900000	22000000	7		Chr3	21900000	22000000	150		Chr1	22440000	22450000	1		Chr3	21900000	22000000	0		Chr3	21900000	22000000	7
										Chr3	21900001	22000000	255		Chr3	22000000	22100000	10		Chr3	22000000	22100000	2338		Chr1	22450000	22460000	1		Chr3	22000000	22100000	4		Chr3	22000000	22100000	7
										Chr3	22000001	22100000	619		Chr3	22100000	22200000	8		Chr3	22100000	22200000	916		Chr1	22460000	22470000	1		Chr3	22100000	22200000	2		Chr3	22100000	22200000	9
										Chr3	22100001	22200000	519		Chr3	22200000	22300000	9		Chr3	22200000	22300000	57		Chr1	22470000	22480000	1		Chr3	22200000	22300000	2		Chr3	22200000	22300000	3
										Chr3	22200001	22300000	778		Chr3	22300000	22400000	6		Chr3	22300000	22400000	13		Chr1	22520000	22530000	1		Chr3	22300000	22400000	0		Chr3	22300000	22400000	7
										Chr3	22300001	22400000	667		Chr3	22400000	22500000	8		Chr3	22400000	22500000	277		Chr1	22540000	22550000	2		Chr3	22400000	22500000	1		Chr3	22400000	22500000	7
										Chr3	22400001	22500000	649		Chr3	22500000	22600000	6		Chr3	22500000	22600000	68		Chr1	22550000	22560000	2		Chr3	22500000	22600000	2		Chr3	22500000	22600000	3
										Chr3	22500001	22600000	581		Chr3	22600000	22700000	7		Chr3	22600000	22700000	452		Chr1	22560000	22570000	3		Chr3	22600000	22700000	2		Chr3	22600000	22700000	8
										Chr3	22600001	22700000	754		Chr3	22700000	22800000	9		Chr3	22700000	22800000	1563		Chr1	22570000	22580000	2		Chr3	22700000	22800000	4		Chr3	22700000	22800000	3
										Chr3	22700001	22800000	527		Chr3	22800000	22900000	8		Chr3	22800000	22900000	1277		Chr1	22580000	22590000	2		Chr3	22800000	22900000	3		Chr3	22800000	22900000	6
										Chr3	22800001	22900000	782		Chr3	22900000	23000000	9		Chr3	22900000	23000000	3046		Chr1	22600000	22610000	2		Chr3	22900000	23000000	4		Chr3	22900000	23000000	2
										Chr3	22900001	23000000	604		Chr3	23000000	23100000	8		Chr3	23000000	23100000	852		Chr1	22630000	22640000	1		Chr3	23000000	23100000	1		Chr3	23000000	23100000	7
										Chr3	23000001	23100000	717		Chr3	23100000	23200000	5		Chr3	23100000	23200000	379		Chr1	22640000	22650000	2		Chr3	23100000	23200000	2		Chr3	23100000	23200000	7
										Chr3	23100001	23200000	464		Chr3	23200000	23300000	7		Chr3	23200000	23300000	2646		Chr1	22660000	22670000	2		Chr3	23200000	23300000	2		Chr3	23200000	23300000	8
										Chr3	23200001	23300000	270		Chr3	23300000	23400000	5		Chr3	23300000	23400000	982		Chr1	22670000	22680000	1		Chr3	23300000	23400000	1		Chr3	23300000	23400000	5
										Chr3	23300001	23400000	422		Chr3	23400000	23500000	6		Chr3	23400000	23500000	16		Chr1	22680000	22690000	1		Chr3	23400000	23500000	3		Chr3	23400000	23500000	3
										Chr3	23400001	23500000	770		Chr3	23500000	23600000	8		Chr3	23500000	23600000	41		Chr1	22730000	22740000	2		Chr3	23500000	23600000	0		Chr3	23500000	23600000	3
										Chr3	23500001	23600000	741		Chr3	23600000	23700000	7		Chr3	23600000	23700000	963		Chr1	22780000	22790000	2		Chr3	23600000	23700000	1		Chr3	23600000	23700000	3
										Chr3	23600001	23700000	680		Chr3	23700000	23800000	9		Chr3	23700000	23800000	2134		Chr1	22790000	22800000	1		Chr3	23700000	23800000	3		Chr3	23700000	23800000	2
										Chr3	23700001	23800000	612		Chr3	23800000	23900000	8		Chr3	23800000	23900000	271		Chr1	22800000	22810000	3		Chr3	23800000	23900000	3		Chr3	23800000	23900000	4
										Chr3	23800001	23900000	905		Chr3	23900000	24000000	9		Chr3	23900000	24000000	15		Chr1	2280000	2290000	1		Chr3	23900000	24000000	0		Chr3	23900000	24000000	3
										Chr3	23900001	24000000	658		Chr3	24000000	24100000	4		Chr3	24000000	24100000	117		Chr1	22810000	22820000	2		Chr3	24000000	24100000	3		Chr3	24000000	24100000	3
										Chr3	24000001	24100000	620		Chr3	24100000	24200000	6		Chr3	24100000	24200000	287		Chr1	22820000	22830000	1		Chr3	24100000	24200000	4		Chr3	24100000	24200000	5
										Chr3	24100001	24200000	477		Chr3	24200000	24300000	7		Chr3	24200000	24300000	16		Chr1	22840000	22850000	1		Chr3	24200000	24300000	1		Chr3	24200000	24300000	3
										Chr3	24200001	24300000	876		Chr3	24300000	24400000	10		Chr3	24300000	24400000	4499		Chr1	22880000	22890000	2		Chr3	24300000	24400000	7		Chr3	24300000	24400000	4
										Chr3	24300001	24400000	597		Chr3	24400000	24500000	4		Chr3	24400000	24500000	833		Chr1	22890000	22900000	2		Chr3	24400000	24500000	1		Chr3	24400000	24500000	2
										Chr3	24400001	24500000	828		Chr3	24500000	24600000	6		Chr3	24500000	24600000	319		Chr1	2290000	2300000	4		Chr3	24500000	24600000	1		Chr3	24500000	24600000	4
										Chr3	24500001	24600000	821		Chr3	24600000	24700000	6		Chr3	24600000	24700000	122		Chr1	22910000	22920000	1		Chr3	24600000	24700000	2		Chr3	24600000	24700000	6
										Chr3	24600001	24700000	872		Chr3	24700000	24800000	6		Chr3	24700000	24800000	46		Chr1	22930000	22940000	1		Chr3	24700000	24800000	1		Chr3	24700000	24800000	3
										Chr3	24700001	24800000	701		Chr3	24800000	24900000	10		Chr3	24800000	24900000	1815		Chr1	22940000	22950000	1		Chr3	24800000	24900000	4		Chr3	24800000	24900000	6
										Chr3	24800001	24900000	727		Chr3	24900000	25000000	3		Chr3	24900000	25000000	283		Chr1	22970000	22980000	1		Chr3	24900000	25000000	1		Chr3	24900000	25000000	2
										Chr3	24900001	25000000	619		Chr3	25000000	25100000	5		Chr3	25000000	25100000	1245		Chr1	230000	240000	4		Chr3	25000000	25100000	0		Chr3	25000000	25100000	5
										Chr3	25000001	25100000	680		Chr3	25100000	25200000	7		Chr3	25100000	25200000	15		Chr1	23040000	23050000	1		Chr3	25100000	25200000	3		Chr3	25100000	25200000	1
										Chr3	25100001	25200000	825		Chr3	25200000	25300000	8		Chr3	25200000	25300000	24		Chr1	23060000	23070000	2		Chr3	25200000	25300000	2		Chr3	25200000	25300000	2
										Chr3	25200001	25300000	818		Chr3	25300000	25400000	9		Chr3	25300000	25400000	409		Chr1	23080000	23090000	1		Chr3	25300000	25400000	5		Chr3	25300000	25400000	5
										Chr3	25300001	25400000	750		Chr3	25400000	25500000	9		Chr3	25400000	25500000	1134		Chr1	23100000	23110000	1		Chr3	25400000	25500000	0		Chr3	25400000	25500000	10
										Chr3	25400001	25500000	331		Chr3	25500000	25600000	9		Chr3	25500000	25600000	33		Chr1	2310000	2320000	1		Chr3	25500000	25600000	2		Chr3	25500000	25600000	2
										Chr3	25500001	25600000	882		Chr3	25600000	25700000	7		Chr3	25600000	25700000	73		Chr1	23110000	23120000	2		Chr3	25600000	25700000	3		Chr3	25600000	25700000	7
										Chr3	25600001	25700000	636		Chr3	25700000	25800000	6		Chr3	25700000	25800000	3803		Chr1	23140000	23150000	1		Chr3	25700000	25800000	4		Chr3	25700000	25800000	4
										Chr3	25700001	25800000	444		Chr3	25800000	25900000	9		Chr3	25800000	25900000	974		Chr1	23150000	23160000	3		Chr3	25800000	25900000	1		Chr3	25800000	25900000	5
										Chr3	25800001	25900000	668		Chr3	25900000	26000000	7		Chr3	25900000	26000000	943		Chr1	23160000	23170000	1		Chr3	25900000	26000000	4		Chr3	25900000	26000000	4
										Chr3	25900001	26000000	767		Chr3	26000000	26100000	8		Chr3	26000000	26100000	463		Chr1	2320000	2330000	4		Chr3	26000000	26100000	3		Chr3	26000000	26100000	3
										Chr3	26000001	26100000	725		Chr3	26100000	26200000	8		Chr3	26100000	26200000	66		Chr1	23210000	23220000	1		Chr3	26100000	26200000	3		Chr3	26100000	26200000	3
										Chr3	26100001	26200000	550		Chr3	26200000	26300000	9		Chr3	26200000	26300000	40		Chr1	23220000	23230000	1		Chr3	26200000	26300000	2		Chr3	26200000	26300000	3
										Chr3	26200001	26300000	760		Chr3	26300000	26400000	9		Chr3	26300000	26400000	2646		Chr1	23240000	23250000	2		Chr3	26300000	26400000	6		Chr3	26300000	26400000	5
										Chr3	26300001	26400000	711		Chr3	26400000	26500000	7		Chr3	26400000	26500000	936		Chr1	23260000	23270000	3		Chr3	26400000	26500000	2		Chr3	26400000	26500000	6
										Chr3	26400001	26500000	687		Chr3	26500000	26600000	9		Chr3	26500000	26600000	280		Chr1	23270000	23280000	2		Chr3	26500000	26600000	2		Chr3	26500000	26600000	5
										Chr3	26500001	26600000	707		Chr3	26600000	26700000	10		Chr3	26600000	26700000	609		Chr1	23280000	23290000	2		Chr3	26600000	26700000	1		Chr3	26600000	26700000	5
										Chr3	26600001	26700000	733		Chr3	26700000	26800000	8		Chr3	26700000	26800000	80		Chr1	23290000	23300000	1		Chr3	26700000	26800000	3		Chr3	26700000	26800000	5
										Chr3	26700001	26800000	722		Chr3	26800000	26900000	6		Chr3	26800000	26900000	394		Chr1	23300000	23310000	2		Chr3	26800000	26900000	2		Chr3	26800000	26900000	4
										Chr3	26800001	26900000	711		Chr3	26900000	27000000	9		Chr3	26900000	27000000	1356		Chr1	2330000	2340000	2		Chr3	26900000	27000000	3		Chr3	26900000	27000000	5
										Chr3	26900001	27000000	522		Chr3	27000000	27100000	8		Chr3	27000000	27100000	21		Chr1	23310000	23320000	1		Chr3	27000000	27100000	1		Chr3	27000000	27100000	1
										Chr3	27000001	27100000	829		Chr3	27100000	27200000	8		Chr3	27100000	27200000	51		Chr1	23320000	23330000	1		Chr3	27100000	27200000	1		Chr3	27100000	27200000	4
										Chr3	27100001	27200000	812		Chr3	27200000	27300000	8		Chr3	27200000	27300000	295		Chr1	23340000	23350000	1		Chr3	27200000	27300000	2		Chr3	27200000	27300000	2
										Chr3	27200001	27300000	831		Chr3	27300000	27400000	8		Chr3	27300000	27400000	15		Chr1	23350000	23360000	1		Chr3	27300000	27400000	4		Chr3	27300000	27400000	3
										Chr3	27300001	27400000	882		Chr3	27400000	27500000	9		Chr3	27400000	27500000	152		Chr1	23360000	23370000	2		Chr3	27400000	27500000	5		Chr3	27400000	27500000	4
										Chr3	27400001	27500000	790		Chr3	27500000	27600000	7		Chr3	27500000	27600000	927		Chr1	23370000	23380000	1		Chr3	27500000	27600000	5		Chr3	27500000	27600000	4
										Chr3	27500001	27600000	776		Chr3	27600000	27700000	9		Chr3	27600000	27700000	35		Chr1	23390000	23400000	2		Chr3	27600000	27700000	3		Chr3	27600000	27700000	4
										Chr3	27600001	27700000	727		Chr3	27700000	27800000	7		Chr3	27700000	27800000	19		Chr1	23400000	23410000	1		Chr3	27700000	27800000	3		Chr3	27700000	27800000	3
										Chr3	27700001	27800000	773		Chr3	27800000	27900000	9		Chr3	27800000	27900000	258		Chr1	2340000	2350000	1		Chr3	27800000	27900000	3		Chr3	27800000	27900000	5
										Chr3	27800001	27900000	817		Chr3	27900000	28000000	5		Chr3	27900000	28000000	29		Chr1	23410000	23420000	1		Chr3	27900000	28000000	0		Chr3	27900000	28000000	5
										Chr3	27900001	28000000	364		Chr3	28000000	28100000	7		Chr3	28000000	28100000	73		Chr1	23420000	23430000	1		Chr3	28000000	28100000	2		Chr3	28000000	28100000	4
										Chr3	28000001	28100000	790		Chr3	28100000	28200000	7		Chr3	28100000	28200000	11		Chr1	23440000	23450000	2		Chr3	28100000	28200000	0		Chr3	28100000	28200000	2
										Chr3	28100001	28200000	928		Chr3	28200000	28300000	9		Chr3	28200000	28300000	27		Chr1	23450000	23460000	1		Chr3	28200000	28300000	3		Chr3	28200000	28300000	5
										Chr3	28200001	28300000	685		Chr3	28300000	28400000	8		Chr3	28300000	28400000	17		Chr1	23460000	23470000	1		Chr3	28300000	28400000	1		Chr3	28300000	28400000	1
										Chr3	28300001	28400000	875		Chr3	28400000	28500000	10		Chr3	28400000	28500000	930		Chr1	23470000	23480000	2		Chr3	28400000	28500000	3		Chr3	28400000	28500000	2
										Chr3	28400001	28500000	822		Chr3	28500000	28600000	5		Chr3	28500000	28600000	335		Chr1	23480000	23490000	4		Chr3	28500000	28600000	2		Chr3	28500000	28600000	3
										Chr3	28500001	28600000	751		Chr3	28600000	28700000	5		Chr3	28600000	28700000	311		Chr1	23490000	23500000	4		Chr3	28600000	28700000	1		Chr3	28600000	28700000	2
										Chr3	28600001	28700000	872		Chr3	28700000	28800000	7		Chr3	28700000	28800000	16		Chr1	23500000	23510000	1		Chr3	28700000	28800000	0		Chr3	28700000	28800000	3
										Chr3	28700001	28800000	844		Chr3	28800000	28900000	9		Chr3	28800000	28900000	30		Chr1	2350000	2360000	9		Chr3	28800000	28900000	4		Chr3	28800000	28900000	2
										Chr3	28800001	28900000	877		Chr3	28900000	29000000	4		Chr3	28900000	29000000	10		Chr1	23510000	23520000	3		Chr3	28900000	29000000	1		Chr3	28900000	29000000	3
										Chr3	28900001	29000000	744		Chr3	29000000	29100000	9		Chr3	29000000	29100000	69		Chr1	23520000	23530000	1		Chr3	29000000	29100000	2		Chr3	29000000	29100000	3
										Chr3	29000001	29100000	827		Chr3	29100000	29200000	10		Chr3	29100000	29200000	990		Chr1	23530000	23540000	1		Chr3	29100000	29200000	4		Chr3	29100000	29200000	2
										Chr3	29100001	29200000	898		Chr3	29200000	29300000	8		Chr3	29200000	29300000	33		Chr1	23540000	23550000	2		Chr3	29200000	29300000	3		Chr3	29200000	29300000	2
										Chr3	29200001	29300000	847		Chr3	29300000	29400000	10		Chr3	29300000	29400000	48		Chr1	23550000	23560000	3		Chr3	29300000	29400000	1		Chr3	29300000	29400000	2
										Chr3	29300001	29400000	626		Chr3	29400000	29500000	7		Chr3	29400000	29500000	229		Chr1	23560000	23570000	1		Chr3	29400000	29500000	2		Chr3	29400000	29500000	4
										Chr3	29400001	29500000	891		Chr3	29500000	29600000	7		Chr3	29500000	29600000	245		Chr1	23580000	23590000	2		Chr3	29500000	29600000	1		Chr3	29500000	29600000	2
										Chr3	29500001	29600000	867		Chr3	29600000	29700000	9		Chr3	29600000	29700000	2066		Chr1	23590000	23600000	1		Chr3	29600000	29700000	2		Chr3	29600000	29700000	4
										Chr3	29600001	29700000	767		Chr3	29700000	29800000	9		Chr3	29700000	29800000	188		Chr1	23600000	23610000	1		Chr3	29700000	29800000	1		Chr3	29700000	29800000	3
										Chr3	29700001	29800000	605		Chr3	29800000	29900000	10		Chr3	29800000	29900000	384		Chr1	2360000	2370000	3		Chr3	29800000	29900000	3		Chr3	29800000	29900000	6
										Chr3	29800001	29900000	879		Chr3	29900000	30000000	7		Chr3	29900000	30000000	57		Chr1	23610000	23620000	3		Chr3	29900000	30000000	0		Chr3	29900000	30000000	3
										Chr3	29900001	30000000	634		Chr3	30000000	30100000	9		Chr3	30000000	30100000	14		Chr1	23620000	23630000	1		Chr3	30000000	30100000	4		Chr3	30000000	30100000	2
										Chr3	30000001	30100000	839		Chr3	30100000	30200000	7		Chr3	30100000	30200000	2478		Chr1	23630000	23640000	3		Chr3	30100000	30200000	1		Chr3	30100000	30200000	5
										Chr3	30100001	30200000	649		Chr3	30200000	30300000	9		Chr3	30200000	30300000	597		Chr1	23650000	23660000	4		Chr3	30200000	30300000	2		Chr3	30200000	30300000	3
										Chr3	30200001	30300000	778		Chr3	30300000	30400000	10		Chr3	30300000	30400000	1308		Chr1	23660000	23670000	3		Chr3	30300000	30400000	2		Chr3	30300000	30400000	3
										Chr3	30300001	30400000	798		Chr3	30400000	30500000	8		Chr3	30400000	30500000	16		Chr1	23670000	23680000	2		Chr3	30400000	30500000	0		Chr3	30400000	30500000	2
										Chr3	30400001	30500000	792		Chr3	30500000	30600000	8		Chr3	30500000	30600000	95		Chr1	23680000	23690000	2		Chr3	30500000	30600000	1		Chr3	30500000	30600000	4
										Chr3	30500001	30600000	856		Chr3	30600000	30700000	7		Chr3	30600000	30700000	60		Chr1	23690000	23700000	2		Chr3	30600000	30700000	1		Chr3	30600000	30700000	3
										Chr3	30600001	30700000	770		Chr3	30700000	30800000	8		Chr3	30700000	30800000	506		Chr1	23700000	23710000	4		Chr3	30700000	30800000	4		Chr3	30700000	30800000	2
										Chr3	30700001	30800000	873		Chr3	30800000	30900000	8		Chr3	30800000	30900000	130		Chr1	2370000	2380000	2		Chr3	30800000	30900000	4		Chr3	30800000	30900000	2
										Chr3	30800001	30900000	749		Chr3	30900000	31000000	7		Chr3	30900000	31000000	127		Chr1	23710000	23720000	1		Chr3	30900000	31000000	4		Chr3	30900000	31000000	4
										Chr3	30900001	31000000	828		Chr3	31000000	31100000	10		Chr3	31000000	31100000	682		Chr1	23720000	23730000	1		Chr3	31000000	31100000	3		Chr3	31000000	31100000	2
										Chr3	31000001	31100000	824		Chr3	31100000	31200000	8		Chr3	31100000	31200000	1781		Chr1	23740000	23750000	1		Chr3	31100000	31200000	6		Chr3	31100000	31200000	7
										Chr3	31100001	31200000	742		Chr3	31200000	31300000	8		Chr3	31200000	31300000	65		Chr1	23760000	23770000	1		Chr3	31200000	31300000	2		Chr3	31200000	31300000	4
										Chr3	31200001	31300000	664		Chr3	31300000	31400000	7		Chr3	31300000	31400000	17		Chr1	23770000	23780000	1		Chr3	31300000	31400000	0		Chr3	31300000	31400000	2
										Chr3	31300001	31400000	898		Chr3	31400000	31500000	6		Chr3	31400000	31500000	16		Chr1	23780000	23790000	2		Chr3	31400000	31500000	1		Chr3	31400000	31500000	2
										Chr3	31400001	31500000	879		Chr3	31500000	31600000	9		Chr3	31500000	31600000	818		Chr1	23800000	23810000	6		Chr3	31500000	31600000	2		Chr3	31500000	31600000	7
										Chr3	31500001	31600000	868		Chr3	31600000	31700000	7		Chr3	31600000	31700000	18		Chr1	23810000	23820000	1		Chr3	31600000	31700000	0		Chr3	31600000	31700000	5
										Chr3	31600001	31700000	898		Chr3	31700000	31800000	7		Chr3	31700000	31800000	948		Chr1	23830000	23840000	1		Chr3	31700000	31800000	2		Chr3	31700000	31800000	4
										Chr3	31700001	31800000	737		Chr3	31800000	31900000	8		Chr3	31800000	31900000	935		Chr1	23860000	23870000	2		Chr3	31800000	31900000	3		Chr3	31800000	31900000	1
										Chr3	31800001	31900000	671		Chr3	31900000	32000000	10		Chr3	31900000	32000000	1798		Chr1	23900000	23910000	2		Chr3	31900000	32000000	1		Chr3	31900000	32000000	7
										Chr3	31900001	32000000	778		Chr3	32000000	32100000	6		Chr3	32000000	32100000	11		Chr1	23910000	23920000	1		Chr3	32000000	32100000	2		Chr3	32000000	32100000	0
										Chr3	32000001	32100000	820		Chr3	32100000	32200000	7		Chr3	32100000	32200000	156		Chr1	23920000	23930000	1		Chr3	32100000	32200000	1		Chr3	32100000	32200000	3
										Chr3	32100001	32200000	879		Chr3	32200000	32300000	9		Chr3	32200000	32300000	246		Chr1	23960000	23970000	2		Chr3	32200000	32300000	3		Chr3	32200000	32300000	3
										Chr3	32200001	32300000	682		Chr3	32300000	32400000	8		Chr3	32300000	32400000	181		Chr1	24000000	24010000	1		Chr3	32300000	32400000	2		Chr3	32300000	32400000	5
										Chr3	32300001	32400000	841		Chr3	32400000	32500000	7		Chr3	32400000	32500000	307		Chr1	240000	250000	2		Chr3	32400000	32500000	5		Chr3	32400000	32500000	7
										Chr3	32400001	32500000	690		Chr3	32500000	32600000	7		Chr3	32500000	32600000	592		Chr1	24030000	24040000	3		Chr3	32500000	32600000	2		Chr3	32500000	32600000	4
										Chr3	32500001	32600000	805		Chr3	32600000	32700000	9		Chr3	32600000	32700000	414		Chr1	24040000	24050000	3		Chr3	32600000	32700000	1		Chr3	32600000	32700000	7
										Chr3	32600001	32700000	895		Chr3	32700000	32800000	8		Chr3	32700000	32800000	863		Chr1	24050000	24060000	1		Chr3	32700000	32800000	2		Chr3	32700000	32800000	8
										Chr3	32700001	32800000	693		Chr3	32800000	32900000	8		Chr3	32800000	32900000	17		Chr1	24060000	24070000	2		Chr3	32800000	32900000	1		Chr3	32800000	32900000	3
										Chr3	32800001	32900000	740		Chr3	32900000	33000000	8		Chr3	32900000	33000000	50		Chr1	24080000	24090000	1		Chr3	32900000	33000000	0		Chr3	32900000	33000000	5
										Chr3	32900001	33000000	709		Chr3	33000000	33100000	9		Chr3	33000000	33100000	19		Chr1	24090000	24100000	1		Chr3	33000000	33100000	1		Chr3	33000000	33100000	1
										Chr3	33000001	33100000	883		Chr3	33100000	33200000	9		Chr3	33100000	33200000	20		Chr1	24110000	24120000	1		Chr3	33100000	33200000	2		Chr3	33100000	33200000	3
										Chr3	33100001	33200000	891		Chr3	33200000	33300000	9		Chr3	33200000	33300000	54		Chr1	24190000	24200000	1		Chr3	33200000	33300000	3		Chr3	33200000	33300000	4
										Chr3	33200001	33300000	864		Chr3	33300000	33400000	9		Chr3	33300000	33400000	18		Chr1	2420000	2430000	1		Chr3	33300000	33400000	2		Chr3	33300000	33400000	0
										Chr3	33300001	33400000	913		Chr3	33400000	33500000	7		Chr3	33400000	33500000	20		Chr1	24210000	24220000	2		Chr3	33400000	33500000	3		Chr3	33400000	33500000	2
										Chr3	33400001	33500000	769		Chr3	33500000	33600000	6		Chr3	33500000	33600000	11		Chr1	24220000	24230000	1		Chr3	33500000	33600000	1		Chr3	33500000	33600000	0
										Chr3	33500001	33600000	908		Chr3	33600000	33700000	9		Chr3	33600000	33700000	17		Chr1	24230000	24240000	1		Chr3	33600000	33700000	3		Chr3	33600000	33700000	6
										Chr3	33600001	33700000	754		Chr3	33700000	33800000	9		Chr3	33700000	33800000	16		Chr1	24260000	24270000	1		Chr3	33700000	33800000	2		Chr3	33700000	33800000	4
										Chr3	33700001	33800000	871		Chr3	33800000	33900000	9		Chr3	33800000	33900000	933		Chr1	24280000	24290000	1		Chr3	33800000	33900000	0		Chr3	33800000	33900000	6
										Chr3	33800001	33900000	546		Chr3	33900000	34000000	9		Chr3	33900000	34000000	25		Chr1	24300000	24310000	1		Chr3	33900000	34000000	2		Chr3	33900000	34000000	0
										Chr3	33900001	34000000	860		Chr3	34000000	34100000	10		Chr3	34000000	34100000	582		Chr1	2430000	2440000	2		Chr3	34000000	34100000	4		Chr3	34000000	34100000	3
										Chr3	34000001	34100000	750		Chr3	34100000	34200000	7		Chr3	34100000	34200000	2068		Chr1	24310000	24320000	1		Chr3	34100000	34200000	2		Chr3	34100000	34200000	5
										Chr3	34100001	34200000	501		Chr3	34200000	34300000	8		Chr3	34200000	34300000	865		Chr1	24320000	24330000	3		Chr3	34200000	34300000	5		Chr3	34200000	34300000	2
										Chr3	34200001	34300000	810		Chr3	34300000	34400000	8		Chr3	34300000	34400000	453		Chr1	24360000	24370000	1		Chr3	34300000	34400000	2		Chr3	34300000	34400000	4
										Chr3	34300001	34400000	793		Chr3	34400000	34500000	7		Chr3	34400000	34500000	14		Chr1	24380000	24390000	1		Chr3	34400000	34500000	3		Chr3	34400000	34500000	2
										Chr3	34400001	34500000	877		Chr3	34500000	34600000	8		Chr3	34500000	34600000	93		Chr1	24390000	24400000	2		Chr3	34500000	34600000	3		Chr3	34500000	34600000	1
										Chr3	34500001	34600000	828		Chr3	34600000	34700000	9		Chr3	34600000	34700000	77		Chr1	2440000	2450000	2		Chr3	34600000	34700000	3		Chr3	34600000	34700000	4
										Chr3	34600001	34700000	870		Chr3	34700000	34800000	10		Chr3	34700000	34800000	156		Chr1	24410000	24420000	1		Chr3	34700000	34800000	2		Chr3	34700000	34800000	4
										Chr3	34700001	34800000	863		Chr3	34800000	34900000	8		Chr3	34800000	34900000	1346		Chr1	24470000	24480000	1		Chr3	34800000	34900000	2		Chr3	34800000	34900000	5
										Chr3	34800001	34900000	653		Chr3	34900000	35000000	8		Chr3	34900000	35000000	15		Chr1	24480000	24490000	1		Chr3	34900000	35000000	1		Chr3	34900000	35000000	2
										Chr3	34900001	35000000	866		Chr3	35000000	35100000	9		Chr3	35000000	35100000	75		Chr1	24490000	24500000	1		Chr3	35000000	35100000	3		Chr3	35000000	35100000	3
										Chr3	35000001	35100000	825		Chr3	35100000	35200000	8		Chr3	35100000	35200000	248		Chr1	24500000	24510000	1		Chr3	35100000	35200000	1		Chr3	35100000	35200000	3
										Chr3	35100001	35200000	819		Chr3	35200000	35300000	7		Chr3	35200000	35300000	986		Chr1	2450000	2460000	1		Chr3	35200000	35300000	3		Chr3	35200000	35300000	5
										Chr3	35200001	35300000	772		Chr3	35300000	35400000	8		Chr3	35300000	35400000	134		Chr1	24510000	24520000	1		Chr3	35300000	35400000	2		Chr3	35300000	35400000	2
										Chr3	35300001	35400000	705		Chr3	35400000	35500000	8		Chr3	35400000	35500000	140		Chr1	24560000	24570000	2		Chr3	35400000	35500000	2		Chr3	35400000	35500000	5
										Chr3	35400001	35500000	886		Chr3	35500000	35600000	8		Chr3	35500000	35600000	1389		Chr1	24580000	24590000	2		Chr3	35500000	35600000	3		Chr3	35500000	35600000	4
										Chr3	35500001	35600000	719		Chr3	35600000	35700000	7		Chr3	35600000	35700000	616		Chr1	24590000	24600000	3		Chr3	35600000	35700000	3		Chr3	35600000	35700000	7
										Chr3	35600001	35700000	662		Chr3	35700000	35800000	7		Chr3	35700000	35800000	18		Chr1	2460000	2470000	2		Chr3	35700000	35800000	1		Chr3	35700000	35800000	4
										Chr3	35700001	35800000	796		Chr3	35800000	35900000	9		Chr3	35800000	35900000	21		Chr1	24610000	24620000	2		Chr3	35800000	35900000	4		Chr3	35800000	35900000	3
										Chr3	35800001	35900000	865		Chr3	35900000	36000000	7		Chr3	35900000	36000000	271		Chr1	24630000	24640000	3		Chr3	35900000	36000000	1		Chr3	35900000	36000000	4
										Chr3	35900001	36000000	773		Chr3	36000000	36100000	8		Chr3	36000000	36100000	1770		Chr1	24640000	24650000	2		Chr3	36000000	36100000	2		Chr3	36000000	36100000	3
										Chr3	36000001	36100000	517		Chr3	36100000	36200000	6		Chr3	36100000	36200000	15		Chr1	24650000	24660000	1		Chr3	36100000	36200000	3		Chr3	36100000	36200000	4
										Chr3	36100001	36200000	724		Chr3	36200000	36300000	7		Chr3	36200000	36300000	13		Chr1	24660000	24670000	1		Chr3	36200000	36300000	4		Chr3	36200000	36300000	3
										Chr3	36200001	36300000	827		Chr3	36300000	36400000	7		Chr3	36300000	36400000	14		Chr1	24670000	24680000	3		Chr3	36300000	36400000	0		Chr3	36300000	36400000	4
										Chr3	36300001	36400000	824		Chr3	36400000	36413819	2		Chr3	36400000	36413819	47		Chr1	24690000	24700000	1		Chr3	36400000	36413819	1		Chr3	36400000	36413819	1
										Chr3	36400001	36400222	891		Chr4	0	100000	7		Chr4	0	100000	767		Chr1	2470000	2480000	3		Chr4	0	100000	1		Chr4	0	100000	5
										Chr4	1	100000	425		Chr4	100000	200000	10		Chr4	100000	200000	2337		Chr1	24710000	24720000	1		Chr4	100000	200000	3		Chr4	100000	200000	8
										Chr4	100001	200000	509		Chr4	200000	300000	8		Chr4	200000	300000	837		Chr1	24720000	24730000	1		Chr4	200000	300000	1		Chr4	200000	300000	5
										Chr4	200001	300000	691		Chr4	300000	400000	7		Chr4	300000	400000	101		Chr1	24730000	24740000	3		Chr4	300000	400000	2		Chr4	300000	400000	5
										Chr4	300001	400000	643		Chr4	400000	500000	9		Chr4	400000	500000	224		Chr1	24740000	24750000	1		Chr4	400000	500000	4		Chr4	400000	500000	7
										Chr4	400001	500000	679		Chr4	500000	600000	10		Chr4	500000	600000	899		Chr1	24750000	24760000	3		Chr4	500000	600000	3		Chr4	500000	600000	10
										Chr4	500001	600000	542		Chr4	600000	700000	8		Chr4	600000	700000	142		Chr1	24760000	24770000	2		Chr4	600000	700000	2		Chr4	600000	700000	8
										Chr4	600001	700000	702		Chr4	700000	800000	9		Chr4	700000	800000	1905		Chr1	24770000	24780000	1		Chr4	700000	800000	1		Chr4	700000	800000	9
										Chr4	700001	800000	446		Chr4	800000	900000	7		Chr4	800000	900000	1143		Chr1	24780000	24790000	1		Chr4	800000	900000	4		Chr4	800000	900000	9
										Chr4	800001	900000	272		Chr4	900000	1000000	10		Chr4	900000	1000000	361		Chr1	24800000	24810000	1		Chr4	900000	1000000	5		Chr4	900000	1000000	10
										Chr4	900001	1000000	720		Chr4	1000000	1100000	10		Chr4	1000000	1100000	2881		Chr1	24810000	24820000	1		Chr4	1000000	1100000	0		Chr4	1000000	1100000	8
										Chr4	1000001	1100000	565		Chr4	1100000	1200000	9		Chr4	1100000	1200000	1164		Chr1	24830000	24840000	4		Chr4	1100000	1200000	3		Chr4	1100000	1200000	8
										Chr4	1100001	1200000	598		Chr4	1200000	1300000	8		Chr4	1200000	1300000	29		Chr1	24840000	24850000	1		Chr4	1200000	1300000	2		Chr4	1200000	1300000	7
										Chr4	1200001	1300000	500		Chr4	1300000	1400000	7		Chr4	1300000	1400000	647		Chr1	24850000	24860000	3		Chr4	1300000	1400000	2		Chr4	1300000	1400000	8
										Chr4	1300001	1400000	491		Chr4	1400000	1500000	8		Chr4	1400000	1500000	915		Chr1	24860000	24870000	3		Chr4	1400000	1500000	2		Chr4	1400000	1500000	8
										Chr4	1400001	1500000	306		Chr4	1500000	1600000	7		Chr4	1500000	1600000	1280		Chr1	24880000	24890000	1		Chr4	1500000	1600000	3		Chr4	1500000	1600000	5
										Chr4	1500001	1600000	375		Chr4	1600000	1700000	9		Chr4	1600000	1700000	607		Chr1	24890000	24900000	1		Chr4	1600000	1700000	2		Chr4	1600000	1700000	8
										Chr4	1600001	1700000	289		Chr4	1700000	1800000	10		Chr4	1700000	1800000	600		Chr1	24900000	24910000	1		Chr4	1700000	1800000	2		Chr4	1700000	1800000	7
										Chr4	1700001	1800000	653		Chr4	1800000	1900000	5		Chr4	1800000	1900000	492		Chr1	24910000	24920000	1		Chr4	1800000	1900000	4		Chr4	1800000	1900000	6
										Chr4	1800001	1900000	793		Chr4	1900000	2000000	6		Chr4	1900000	2000000	594		Chr1	24940000	24950000	1		Chr4	1900000	2000000	1		Chr4	1900000	2000000	8
										Chr4	1900001	2000000	348		Chr4	2000000	2100000	6		Chr4	2000000	2100000	145		Chr1	24960000	24970000	1		Chr4	2000000	2100000	3		Chr4	2000000	2100000	7
										Chr4	2000001	2100000	638		Chr4	2100000	2200000	7		Chr4	2100000	2200000	842		Chr1	24970000	24980000	2		Chr4	2100000	2200000	0		Chr4	2100000	2200000	8
										Chr4	2100001	2200000	226		Chr4	2200000	2300000	7		Chr4	2200000	2300000	242		Chr1	24980000	24990000	2		Chr4	2200000	2300000	1		Chr4	2200000	2300000	8
										Chr4	2200001	2300000	399		Chr4	2300000	2400000	6		Chr4	2300000	2400000	142		Chr1	24990000	25000000	1		Chr4	2300000	2400000	0		Chr4	2300000	2400000	10
										Chr4	2300001	2400000	342		Chr4	2400000	2500000	9		Chr4	2400000	2500000	163		Chr1	2500000	2510000	1		Chr4	2400000	2500000	6		Chr4	2400000	2500000	8
										Chr4	2400001	2500000	653		Chr4	2500000	2600000	6		Chr4	2500000	2600000	780		Chr1	250000	260000	1		Chr4	2500000	2600000	2		Chr4	2500000	2600000	7
										Chr4	2500001	2600000	587		Chr4	2600000	2700000	10		Chr4	2600000	2700000	2781		Chr1	25010000	25020000	1		Chr4	2600000	2700000	5		Chr4	2600000	2700000	10
										Chr4	2600001	2700000	150		Chr4	2700000	2800000	9		Chr4	2700000	2800000	2136		Chr1	25020000	25030000	1		Chr4	2700000	2800000	5		Chr4	2700000	2800000	9
										Chr4	2700001	2800000	459		Chr4	2800000	2900000	8		Chr4	2800000	2900000	1428		Chr1	25030000	25040000	1		Chr4	2800000	2900000	2		Chr4	2800000	2900000	9
										Chr4	2800001	2900000	430		Chr4	2900000	3000000	9		Chr4	2900000	3000000	2475		Chr1	25050000	25060000	2		Chr4	2900000	3000000	2		Chr4	2900000	3000000	10
										Chr4	2900001	3000000	389		Chr4	3000000	3100000	4		Chr4	3000000	3100000	338		Chr1	25060000	25070000	1		Chr4	3000000	3100000	1		Chr4	3000000	3100000	9
										Chr4	3000001	3100000	280		Chr4	3100000	3200000	6		Chr4	3100000	3200000	266		Chr1	25070000	25080000	2		Chr4	3100000	3200000	0		Chr4	3100000	3200000	10
										Chr4	3100001	3200000	322		Chr4	3200000	3300000	9		Chr4	3200000	3300000	561		Chr1	25080000	25090000	1		Chr4	3200000	3300000	4		Chr4	3200000	3300000	9
										Chr4	3200001	3300000	291		Chr4	3300000	3400000	5		Chr4	3300000	3400000	1362		Chr1	25090000	25100000	2		Chr4	3300000	3400000	0		Chr4	3300000	3400000	10
										Chr4	3300001	3400000	214		Chr4	3400000	3500000	9		Chr4	3400000	3500000	573		Chr1	25100000	25110000	1		Chr4	3400000	3500000	3		Chr4	3400000	3500000	10
										Chr4	3400001	3500000	380		Chr4	3500000	3600000	8		Chr4	3500000	3600000	958		Chr1	2510000	2520000	2		Chr4	3500000	3600000	4		Chr4	3500000	3600000	10
										Chr4	3500001	3600000	482		Chr4	3600000	3700000	7		Chr4	3600000	3700000	974		Chr1	25110000	25120000	1		Chr4	3600000	3700000	1		Chr4	3600000	3700000	9
										Chr4	3600001	3700000	626		Chr4	3700000	3800000	10		Chr4	3700000	3800000	2988		Chr1	25120000	25130000	2		Chr4	3700000	3800000	3		Chr4	3700000	3800000	10
										Chr4	3700001	3800000	291		Chr4	3800000	3900000	9		Chr4	3800000	3900000	2906		Chr1	25160000	25170000	5		Chr4	3800000	3900000	2		Chr4	3800000	3900000	9
										Chr4	3800001	3900000	533		Chr4	3900000	4000000	6		Chr4	3900000	4000000	681		Chr1	25170000	25180000	3		Chr4	3900000	4000000	0		Chr4	3900000	4000000	10
										Chr4	3900001	4000000	123		Chr4	4000000	4100000	5		Chr4	4000000	4100000	424		Chr1	25180000	25190000	1		Chr4	4000000	4100000	2		Chr4	4000000	4100000	10
										Chr4	4000001	4100000	291		Chr4	4100000	4200000	10		Chr4	4100000	4200000	1360		Chr1	25190000	25200000	1		Chr4	4100000	4200000	5		Chr4	4100000	4200000	9
										Chr4	4100001	4200000	311		Chr4	4200000	4300000	10		Chr4	4200000	4300000	1822		Chr1	25200000	25210000	2		Chr4	4200000	4300000	6		Chr4	4200000	4300000	8
										Chr4	4200001	4300000	581		Chr4	4300000	4400000	9		Chr4	4300000	4400000	1300		Chr1	25210000	25220000	1		Chr4	4300000	4400000	3		Chr4	4300000	4400000	9
										Chr4	4300001	4400000	694		Chr4	4400000	4500000	9		Chr4	4400000	4500000	146		Chr1	25220000	25230000	1		Chr4	4400000	4500000	4		Chr4	4400000	4500000	9
										Chr4	4400001	4500000	772		Chr4	4500000	4600000	9		Chr4	4500000	4600000	288		Chr1	25240000	25250000	2		Chr4	4500000	4600000	4		Chr4	4500000	4600000	10
										Chr4	4500001	4600000	630		Chr4	4600000	4700000	9		Chr4	4600000	4700000	3057		Chr1	25250000	25260000	1		Chr4	4600000	4700000	5		Chr4	4600000	4700000	10
										Chr4	4600001	4700000	464		Chr4	4700000	4800000	9		Chr4	4700000	4800000	290		Chr1	25270000	25280000	1		Chr4	4700000	4800000	4		Chr4	4700000	4800000	6
										Chr4	4700001	4800000	591		Chr4	4800000	4900000	9		Chr4	4800000	4900000	39		Chr1	25300000	25310000	2		Chr4	4800000	4900000	2		Chr4	4800000	4900000	10
										Chr4	4800001	4900000	479		Chr4	4900000	5000000	5		Chr4	4900000	5000000	913		Chr1	2530000	2540000	1		Chr4	4900000	5000000	1		Chr4	4900000	5000000	8
										Chr4	4900001	5000000	294		Chr4	5000000	5100000	9		Chr4	5000000	5100000	924		Chr1	25330000	25340000	4		Chr4	5000000	5100000	4		Chr4	5000000	5100000	8
										Chr4	5000001	5100000	388		Chr4	5100000	5200000	9		Chr4	5100000	5200000	1113		Chr1	25340000	25350000	1		Chr4	5100000	5200000	3		Chr4	5100000	5200000	6
										Chr4	5100001	5200000	641		Chr4	5200000	5300000	10		Chr4	5200000	5300000	817		Chr1	25350000	25360000	3		Chr4	5200000	5300000	4		Chr4	5200000	5300000	6
										Chr4	5200001	5300000	581		Chr4	5300000	5400000	8		Chr4	5300000	5400000	887		Chr1	25380000	25390000	2		Chr4	5300000	5400000	0		Chr4	5300000	5400000	8
										Chr4	5300001	5400000	607		Chr4	5400000	5500000	7		Chr4	5400000	5500000	110		Chr1	2540000	2550000	3		Chr4	5400000	5500000	2		Chr4	5400000	5500000	10
										Chr4	5400001	5500000	367		Chr4	5500000	5600000	8		Chr4	5500000	5600000	833		Chr1	25420000	25430000	1		Chr4	5500000	5600000	4		Chr4	5500000	5600000	7
										Chr4	5500001	5600000	593		Chr4	5600000	5700000	7		Chr4	5600000	5700000	842		Chr1	25430000	25440000	2		Chr4	5600000	5700000	3		Chr4	5600000	5700000	3
										Chr4	5600001	5700000	706		Chr4	5700000	5800000	9		Chr4	5700000	5800000	2505		Chr1	25450000	25460000	2		Chr4	5700000	5800000	2		Chr4	5700000	5800000	10
										Chr4	5700001	5800000	467		Chr4	5800000	5900000	9		Chr4	5800000	5900000	672		Chr1	25460000	25470000	1		Chr4	5800000	5900000	6		Chr4	5800000	5900000	7
										Chr4	5800001	5900000	743		Chr4	5900000	6000000	7		Chr4	5900000	6000000	561		Chr1	25470000	25480000	16		Chr4	5900000	6000000	3		Chr4	5900000	6000000	8
										Chr4	5900001	6000000	418		Chr4	6000000	6100000	8		Chr4	6000000	6100000	1078		Chr1	25480000	25490000	22		Chr4	6000000	6100000	4		Chr4	6000000	6100000	7
										Chr4	6000001	6100000	478		Chr4	6100000	6200000	7		Chr4	6100000	6200000	705		Chr1	25490000	25500000	1		Chr4	6100000	6200000	0		Chr4	6100000	6200000	10
										Chr4	6100001	6200000	213		Chr4	6200000	6300000	7		Chr4	6200000	6300000	859		Chr1	2550000	2560000	4		Chr4	6200000	6300000	2		Chr4	6200000	6300000	6
										Chr4	6200001	6300000	552		Chr4	6300000	6400000	9		Chr4	6300000	6400000	2782		Chr1	25510000	25520000	2		Chr4	6300000	6400000	0		Chr4	6300000	6400000	9
										Chr4	6300001	6400000	424		Chr4	6400000	6500000	9		Chr4	6400000	6500000	534		Chr1	25540000	25550000	2		Chr4	6400000	6500000	4		Chr4	6400000	6500000	5
										Chr4	6400001	6500000	518		Chr4	6500000	6600000	7		Chr4	6500000	6600000	1080		Chr1	25550000	25560000	1		Chr4	6500000	6600000	2		Chr4	6500000	6600000	8
										Chr4	6500001	6600000	559		Chr4	6600000	6700000	9		Chr4	6600000	6700000	693		Chr1	25580000	25590000	3		Chr4	6600000	6700000	3		Chr4	6600000	6700000	9
										Chr4	6600001	6700000	452		Chr4	6700000	6800000	5		Chr4	6700000	6800000	1134		Chr1	2560000	2570000	2		Chr4	6700000	6800000	1		Chr4	6700000	6800000	8
										Chr4	6700001	6800000	356		Chr4	6800000	6900000	8		Chr4	6800000	6900000	777		Chr1	25610000	25620000	1		Chr4	6800000	6900000	3		Chr4	6800000	6900000	8
										Chr4	6800001	6900000	216		Chr4	6900000	7000000	10		Chr4	6900000	7000000	727		Chr1	25620000	25630000	3		Chr4	6900000	7000000	2		Chr4	6900000	7000000	7
										Chr4	6900001	7000000	724		Chr4	7000000	7100000	7		Chr4	7000000	7100000	484		Chr1	25630000	25640000	2		Chr4	7000000	7100000	2		Chr4	7000000	7100000	5
										Chr4	7000001	7100000	483		Chr4	7100000	7200000	7		Chr4	7100000	7200000	657		Chr1	25650000	25660000	2		Chr4	7100000	7200000	1		Chr4	7100000	7200000	7
										Chr4	7100001	7200000	596		Chr4	7200000	7300000	5		Chr4	7200000	7300000	59		Chr1	25660000	25670000	1		Chr4	7200000	7300000	2		Chr4	7200000	7300000	7
										Chr4	7200001	7300000	512		Chr4	7300000	7400000	8		Chr4	7300000	7400000	1809		Chr1	25690000	25700000	1		Chr4	7300000	7400000	4		Chr4	7300000	7400000	5
										Chr4	7300001	7400000	651		Chr4	7400000	7500000	7		Chr4	7400000	7500000	2496		Chr1	25710000	25720000	2		Chr4	7400000	7500000	4		Chr4	7400000	7500000	8
										Chr4	7400001	7500000	254		Chr4	7500000	7600000	8		Chr4	7500000	7600000	1606		Chr1	25720000	25730000	3		Chr4	7500000	7600000	4		Chr4	7500000	7600000	7
										Chr4	7500001	7600000	581		Chr4	7600000	7700000	5		Chr4	7600000	7700000	160		Chr1	25730000	25740000	2		Chr4	7600000	7700000	1		Chr4	7600000	7700000	6
										Chr4	7600001	7700000	207		Chr4	7700000	7800000	5		Chr4	7700000	7800000	325		Chr1	25740000	25750000	2		Chr4	7700000	7800000	1		Chr4	7700000	7800000	9
										Chr4	7700001	7800000	59		Chr4	7800000	7900000	4		Chr4	7800000	7900000	918		Chr1	25770000	25780000	1		Chr4	7800000	7900000	0		Chr4	7800000	7900000	9
										Chr4	7800001	7900000	162		Chr4	7900000	8000000	6		Chr4	7900000	8000000	77		Chr1	25780000	25790000	1		Chr4	7900000	8000000	1		Chr4	7900000	8000000	5
										Chr4	7900001	8000000	446		Chr4	8000000	8100000	4		Chr4	8000000	8100000	706		Chr1	25790000	25800000	2		Chr4	8000000	8100000	1		Chr4	8000000	8100000	5
										Chr4	8000001	8100000	660		Chr4	8100000	8200000	6		Chr4	8100000	8200000	1025		Chr1	25800000	25810000	1		Chr4	8100000	8200000	2		Chr4	8100000	8200000	5
										Chr4	8100001	8200000	478		Chr4	8200000	8300000	8		Chr4	8200000	8300000	1065		Chr1	25840000	25850000	2		Chr4	8200000	8300000	5		Chr4	8200000	8300000	5
										Chr4	8200001	8300000	509		Chr4	8300000	8400000	7		Chr4	8300000	8400000	499		Chr1	25850000	25860000	3		Chr4	8300000	8400000	1		Chr4	8300000	8400000	7
										Chr4	8300001	8400000	394		Chr4	8400000	8500000	9		Chr4	8400000	8500000	1899		Chr1	25860000	25870000	1		Chr4	8400000	8500000	4		Chr4	8400000	8500000	7
										Chr4	8400001	8500000	295		Chr4	8500000	8600000	10		Chr4	8500000	8600000	3377		Chr1	25870000	25880000	1		Chr4	8500000	8600000	3		Chr4	8500000	8600000	6
										Chr4	8500001	8600000	527		Chr4	8600000	8700000	4		Chr4	8600000	8700000	256		Chr1	25880000	25890000	1		Chr4	8600000	8700000	1		Chr4	8600000	8700000	8
										Chr4	8600001	8700000	420		Chr4	8700000	8800000	7		Chr4	8700000	8800000	1216		Chr1	25900000	25910000	1		Chr4	8700000	8800000	3		Chr4	8700000	8800000	6
										Chr4	8700001	8800000	380		Chr4	8800000	8900000	6		Chr4	8800000	8900000	2165		Chr1	25910000	25920000	1		Chr4	8800000	8900000	1		Chr4	8800000	8900000	9
										Chr4	8800001	8900000	162		Chr4	8900000	9000000	5		Chr4	8900000	9000000	819		Chr1	25930000	25940000	1		Chr4	8900000	9000000	0		Chr4	8900000	9000000	8
										Chr4	8900001	9000000	162		Chr4	9000000	9100000	9		Chr4	9000000	9100000	2322		Chr1	25940000	25950000	1		Chr4	9000000	9100000	0		Chr4	9000000	9100000	8
										Chr4	9000001	9100000	200		Chr4	9100000	9200000	0		Chr4	9100000	9200000	0		Chr1	25950000	25960000	1		Chr4	9100000	9200000	0		Chr4	9100000	9200000	0
										Chr4	9100001	9200000	64		Chr4	9200000	9300000	5		Chr4	9200000	9300000	495		Chr1	25960000	25970000	2		Chr4	9200000	9300000	1		Chr4	9200000	9300000	8
										Chr4	9200001	9300000	130		Chr4	9300000	9400000	9		Chr4	9300000	9400000	2398		Chr1	25970000	25980000	2		Chr4	9300000	9400000	3		Chr4	9300000	9400000	8
										Chr4	9300001	9400000	591		Chr4	9400000	9500000	8		Chr4	9400000	9500000	4098		Chr1	25980000	25990000	2		Chr4	9400000	9500000	1		Chr4	9400000	9500000	10
										Chr4	9400001	9500000	301		Chr4	9500000	9600000	7		Chr4	9500000	9600000	772		Chr1	25990000	26000000	2		Chr4	9500000	9600000	0		Chr4	9500000	9600000	7
										Chr4	9500001	9600000	98		Chr4	9600000	9700000	10		Chr4	9600000	9700000	5057		Chr1	26000000	26010000	2		Chr4	9600000	9700000	3		Chr4	9600000	9700000	10
										Chr4	9600001	9700000	357		Chr4	9700000	9800000	10		Chr4	9700000	9800000	3775		Chr1	26010000	26020000	2		Chr4	9700000	9800000	4		Chr4	9700000	9800000	9
										Chr4	9700001	9800000	302		Chr4	9800000	9900000	10		Chr4	9800000	9900000	4479		Chr1	26020000	26030000	2		Chr4	9800000	9900000	2		Chr4	9800000	9900000	9
										Chr4	9800001	9900000	44		Chr4	9900000	10000000	10		Chr4	9900000	10000000	2859		Chr1	26040000	26050000	2		Chr4	9900000	10000000	2		Chr4	9900000	10000000	6
										Chr4	9900001	10000000	605		Chr4	10000000	10100000	9		Chr4	10000000	10100000	3320		Chr1	26080000	26090000	2		Chr4	10000000	10100000	0		Chr4	10000000	10100000	10
										Chr4	10000001	10100000	258		Chr4	10100000	10200000	10		Chr4	10100000	10200000	1369		Chr1	26090000	26100000	1		Chr4	10100000	10200000	0		Chr4	10100000	10200000	9
										Chr4	10100001	10200000	153		Chr4	10200000	10300000	10		Chr4	10200000	10300000	682		Chr1	2610000	2620000	1		Chr4	10200000	10300000	1		Chr4	10200000	10300000	9
										Chr4	10200001	10300000	180		Chr4	10300000	10400000	9		Chr4	10300000	10400000	1725		Chr1	26130000	26140000	2		Chr4	10300000	10400000	1		Chr4	10300000	10400000	9
										Chr4	10300001	10400000	196		Chr4	10400000	10500000	7		Chr4	10400000	10500000	664		Chr1	26140000	26150000	2		Chr4	10400000	10500000	0		Chr4	10400000	10500000	9
										Chr4	10400001	10500000	205		Chr4	10500000	10600000	6		Chr4	10500000	10600000	763		Chr1	26150000	26160000	2		Chr4	10500000	10600000	0		Chr4	10500000	10600000	8
										Chr4	10500001	10600000	66		Chr4	10600000	10700000	9		Chr4	10600000	10700000	2383		Chr1	26160000	26170000	1		Chr4	10600000	10700000	4		Chr4	10600000	10700000	9
										Chr4	10600001	10700000	270		Chr4	10700000	10800000	8		Chr4	10700000	10800000	3704		Chr1	2620000	2630000	1		Chr4	10700000	10800000	2		Chr4	10700000	10800000	9
										Chr4	10700001	10800000	439		Chr4	10800000	10900000	4		Chr4	10800000	10900000	424		Chr1	26220000	26230000	1		Chr4	10800000	10900000	1		Chr4	10800000	10900000	7
										Chr4	10800001	10900000	370		Chr4	10900000	11000000	9		Chr4	10900000	11000000	201		Chr1	26230000	26240000	2		Chr4	10900000	11000000	1		Chr4	10900000	11000000	9
										Chr4	10900001	11000000	215		Chr4	11000000	11100000	8		Chr4	11000000	11100000	689		Chr1	26240000	26250000	1		Chr4	11000000	11100000	4		Chr4	11000000	11100000	9
										Chr4	11000001	11100000	410		Chr4	11100000	11200000	7		Chr4	11100000	11200000	2444		Chr1	26250000	26260000	2		Chr4	11100000	11200000	2		Chr4	11100000	11200000	8
										Chr4	11100001	11200000	280		Chr4	11200000	11300000	7		Chr4	11200000	11300000	1956		Chr1	26260000	26270000	1		Chr4	11200000	11300000	2		Chr4	11200000	11300000	8
										Chr4	11200001	11300000	430		Chr4	11300000	11400000	10		Chr4	11300000	11400000	412		Chr1	26270000	26280000	3		Chr4	11300000	11400000	3		Chr4	11300000	11400000	6
										Chr4	11300001	11400000	584		Chr4	11400000	11500000	7		Chr4	11400000	11500000	175		Chr1	26300000	26310000	1		Chr4	11400000	11500000	2		Chr4	11400000	11500000	7
										Chr4	11400001	11500000	512		Chr4	11500000	11600000	8		Chr4	11500000	11600000	1406		Chr1	2630000	2640000	3		Chr4	11500000	11600000	3		Chr4	11500000	11600000	7
										Chr4	11500001	11600000	527		Chr4	11600000	11700000	8		Chr4	11600000	11700000	398		Chr1	26320000	26330000	1		Chr4	11600000	11700000	3		Chr4	11600000	11700000	9
										Chr4	11600001	11700000	375		Chr4	11700000	11800000	7		Chr4	11700000	11800000	399		Chr1	26330000	26340000	1		Chr4	11700000	11800000	2		Chr4	11700000	11800000	5
										Chr4	11700001	11800000	408		Chr4	11800000	11900000	8		Chr4	11800000	11900000	1210		Chr1	26360000	26370000	4		Chr4	11800000	11900000	4		Chr4	11800000	11900000	7
										Chr4	11800001	11900000	476		Chr4	11900000	12000000	7		Chr4	11900000	12000000	1560		Chr1	26370000	26380000	1		Chr4	11900000	12000000	1		Chr4	11900000	12000000	8
										Chr4	11900001	12000000	399		Chr4	12000000	12100000	7		Chr4	12000000	12100000	1323		Chr1	26380000	26390000	2		Chr4	12000000	12100000	0		Chr4	12000000	12100000	9
										Chr4	12000001	12100000	396		Chr4	12100000	12200000	6		Chr4	12100000	12200000	457		Chr1	26390000	26400000	1		Chr4	12100000	12200000	2		Chr4	12100000	12200000	7
										Chr4	12100001	12200000	267		Chr4	12200000	12300000	9		Chr4	12200000	12300000	688		Chr1	26400000	26410000	1		Chr4	12200000	12300000	1		Chr4	12200000	12300000	8
										Chr4	12200001	12300000	593		Chr4	12300000	12400000	6		Chr4	12300000	12400000	1510		Chr1	2640000	2650000	5		Chr4	12300000	12400000	2		Chr4	12300000	12400000	8
										Chr4	12300001	12400000	556		Chr4	12400000	12500000	7		Chr4	12400000	12500000	906		Chr1	26410000	26420000	1		Chr4	12400000	12500000	1		Chr4	12400000	12500000	5
										Chr4	12400001	12500000	422		Chr4	12500000	12600000	8		Chr4	12500000	12600000	553		Chr1	26420000	26430000	3		Chr4	12500000	12600000	0		Chr4	12500000	12600000	8
										Chr4	12500001	12600000	541		Chr4	12600000	12700000	9		Chr4	12600000	12700000	1382		Chr1	26440000	26450000	1		Chr4	12600000	12700000	5		Chr4	12600000	12700000	4
										Chr4	12600001	12700000	694		Chr4	12700000	12800000	9		Chr4	12700000	12800000	2075		Chr1	26450000	26460000	3		Chr4	12700000	12800000	3		Chr4	12700000	12800000	10
										Chr4	12700001	12800000	479		Chr4	12800000	12900000	5		Chr4	12800000	12900000	181		Chr1	26470000	26480000	1		Chr4	12800000	12900000	1		Chr4	12800000	12900000	5
										Chr4	12800001	12900000	192		Chr4	12900000	13000000	7		Chr4	12900000	13000000	1331		Chr1	26480000	26490000	1		Chr4	12900000	13000000	4		Chr4	12900000	13000000	8
										Chr4	12900001	13000000	451		Chr4	13000000	13100000	8		Chr4	13000000	13100000	924		Chr1	2650000	2660000	3		Chr4	13000000	13100000	3		Chr4	13000000	13100000	10
										Chr4	13000001	13100000	422		Chr4	13100000	13200000	9		Chr4	13100000	13200000	2232		Chr1	26520000	26530000	1		Chr4	13100000	13200000	6		Chr4	13100000	13200000	6
										Chr4	13100001	13200000	536		Chr4	13200000	13300000	8		Chr4	13200000	13300000	271		Chr1	26540000	26550000	2		Chr4	13200000	13300000	0		Chr4	13200000	13300000	4
										Chr4	13200001	13300000	692		Chr4	13300000	13400000	9		Chr4	13300000	13400000	2145		Chr1	26570000	26580000	1		Chr4	13300000	13400000	5		Chr4	13300000	13400000	7
										Chr4	13300001	13400000	422		Chr4	13400000	13500000	6		Chr4	13400000	13500000	2130		Chr1	26580000	26590000	1		Chr4	13400000	13500000	3		Chr4	13400000	13500000	7
										Chr4	13400001	13500000	521		Chr4	13500000	13600000	8		Chr4	13500000	13600000	767		Chr1	26590000	26600000	1		Chr4	13500000	13600000	6		Chr4	13500000	13600000	6
										Chr4	13500001	13600000	569		Chr4	13600000	13700000	7		Chr4	13600000	13700000	1841		Chr1	26600000	26610000	1		Chr4	13600000	13700000	3		Chr4	13600000	13700000	6
										Chr4	13600001	13700000	596		Chr4	13700000	13800000	9		Chr4	13700000	13800000	1802		Chr1	2660000	2670000	3		Chr4	13700000	13800000	2		Chr4	13700000	13800000	8
										Chr4	13700001	13800000	250		Chr4	13800000	13900000	6		Chr4	13800000	13900000	13		Chr1	26620000	26630000	1		Chr4	13800000	13900000	1		Chr4	13800000	13900000	3
										Chr4	13800001	13900000	597		Chr4	13900000	14000000	8		Chr4	13900000	14000000	353		Chr1	26660000	26670000	3		Chr4	13900000	14000000	1		Chr4	13900000	14000000	9
										Chr4	13900001	14000000	606		Chr4	14000000	14100000	7		Chr4	14000000	14100000	1286		Chr1	26670000	26680000	1		Chr4	14000000	14100000	3		Chr4	14000000	14100000	7
										Chr4	14000001	14100000	697		Chr4	14100000	14200000	8		Chr4	14100000	14200000	903		Chr1	26680000	26690000	2		Chr4	14100000	14200000	0		Chr4	14100000	14200000	7
										Chr4	14100001	14200000	404		Chr4	14200000	14300000	7		Chr4	14200000	14300000	27		Chr1	26690000	26700000	2		Chr4	14200000	14300000	3		Chr4	14200000	14300000	7
										Chr4	14200001	14300000	611		Chr4	14300000	14400000	7		Chr4	14300000	14400000	204		Chr1	2670000	2680000	1		Chr4	14300000	14400000	2		Chr4	14300000	14400000	8
										Chr4	14300001	14400000	618		Chr4	14400000	14500000	4		Chr4	14400000	14500000	158		Chr1	26730000	26740000	1		Chr4	14400000	14500000	0		Chr4	14400000	14500000	10
										Chr4	14400001	14500000	182		Chr4	14500000	14600000	7		Chr4	14500000	14600000	3930		Chr1	26740000	26750000	1		Chr4	14500000	14600000	6		Chr4	14500000	14600000	7
										Chr4	14500001	14600000	554		Chr4	14600000	14700000	7		Chr4	14600000	14700000	1441		Chr1	26750000	26760000	1		Chr4	14600000	14700000	6		Chr4	14600000	14700000	7
										Chr4	14600001	14700000	643		Chr4	14700000	14800000	8		Chr4	14700000	14800000	2111		Chr1	26760000	26770000	2		Chr4	14700000	14800000	2		Chr4	14700000	14800000	7
										Chr4	14700001	14800000	549		Chr4	14800000	14900000	8		Chr4	14800000	14900000	571		Chr1	26770000	26780000	2		Chr4	14800000	14900000	1		Chr4	14800000	14900000	7
										Chr4	14800001	14900000	354		Chr4	14900000	15000000	6		Chr4	14900000	15000000	129		Chr1	26800000	26810000	1		Chr4	14900000	15000000	4		Chr4	14900000	15000000	6
										Chr4	14900001	15000000	470		Chr4	15000000	15100000	10		Chr4	15000000	15100000	1734		Chr1	2680000	2690000	1		Chr4	15000000	15100000	2		Chr4	15000000	15100000	8
										Chr4	15000001	15100000	599		Chr4	15100000	15200000	7		Chr4	15100000	15200000	2121		Chr1	26810000	26820000	2		Chr4	15100000	15200000	6		Chr4	15100000	15200000	7
										Chr4	15100001	15200000	484		Chr4	15200000	15300000	7		Chr4	15200000	15300000	4378		Chr1	26820000	26830000	1		Chr4	15200000	15300000	7		Chr4	15200000	15300000	10
										Chr4	15200001	15300000	582		Chr4	15300000	15400000	10		Chr4	15300000	15400000	948		Chr1	26840000	26850000	1		Chr4	15300000	15400000	4		Chr4	15300000	15400000	7
										Chr4	15300001	15400000	541		Chr4	15400000	15500000	8		Chr4	15400000	15500000	4018		Chr1	26860000	26870000	2		Chr4	15400000	15500000	2		Chr4	15400000	15500000	8
										Chr4	15400001	15500000	469		Chr4	15500000	15600000	7		Chr4	15500000	15600000	3225		Chr1	2690000	2700000	2		Chr4	15500000	15600000	1		Chr4	15500000	15600000	9
										Chr4	15500001	15600000	323		Chr4	15600000	15700000	9		Chr4	15600000	15700000	5083		Chr1	26910000	26920000	1		Chr4	15600000	15700000	2		Chr4	15600000	15700000	10
										Chr4	15600001	15700000	477		Chr4	15700000	15800000	7		Chr4	15700000	15800000	3001		Chr1	26920000	26930000	11		Chr4	15700000	15800000	2		Chr4	15700000	15800000	10
										Chr4	15700001	15800000	279		Chr4	15800000	15900000	10		Chr4	15800000	15900000	2709		Chr1	26930000	26940000	1		Chr4	15800000	15900000	5		Chr4	15800000	15900000	8
										Chr4	15800001	15900000	626		Chr4	15900000	16000000	9		Chr4	15900000	16000000	1525		Chr1	26940000	26950000	2		Chr4	15900000	16000000	4		Chr4	15900000	16000000	7
										Chr4	15900001	16000000	649		Chr4	16000000	16100000	8		Chr4	16000000	16100000	549		Chr1	26950000	26960000	2		Chr4	16000000	16100000	2		Chr4	16000000	16100000	8
										Chr4	16000001	16100000	574		Chr4	16100000	16200000	7		Chr4	16100000	16200000	783		Chr1	26960000	26970000	2		Chr4	16100000	16200000	1		Chr4	16100000	16200000	9
										Chr4	16100001	16200000	367		Chr4	16200000	16300000	9		Chr4	16200000	16300000	687		Chr1	26980000	26990000	1		Chr4	16200000	16300000	3		Chr4	16200000	16300000	8
										Chr4	16200001	16300000	541		Chr4	16300000	16400000	8		Chr4	16300000	16400000	272		Chr1	26990000	27000000	2		Chr4	16300000	16400000	1		Chr4	16300000	16400000	9
										Chr4	16300001	16400000	517		Chr4	16400000	16500000	10		Chr4	16400000	16500000	155		Chr1	27010000	27020000	1		Chr4	16400000	16500000	3		Chr4	16400000	16500000	5
										Chr4	16400001	16500000	581		Chr4	16500000	16600000	7		Chr4	16500000	16600000	750		Chr1	27020000	27030000	2		Chr4	16500000	16600000	3		Chr4	16500000	16600000	3
										Chr4	16500001	16600000	776		Chr4	16600000	16700000	8		Chr4	16600000	16700000	20		Chr1	27050000	27060000	1		Chr4	16600000	16700000	0		Chr4	16600000	16700000	4
										Chr4	16600001	16700000	899		Chr4	16700000	16800000	9		Chr4	16700000	16800000	17		Chr1	27060000	27070000	2		Chr4	16700000	16800000	2		Chr4	16700000	16800000	2
										Chr4	16700001	16800000	728		Chr4	16800000	16900000	10		Chr4	16800000	16900000	1335		Chr1	27070000	27080000	1		Chr4	16800000	16900000	1		Chr4	16800000	16900000	6
										Chr4	16800001	16900000	764		Chr4	16900000	17000000	5		Chr4	16900000	17000000	23		Chr1	2710000	2720000	1		Chr4	16900000	17000000	1		Chr4	16900000	17000000	8
										Chr4	16900001	17000000	541		Chr4	17000000	17100000	9		Chr4	17000000	17100000	878		Chr1	27130000	27140000	2		Chr4	17000000	17100000	3		Chr4	17000000	17100000	10
										Chr4	17000001	17100000	606		Chr4	17100000	17200000	7		Chr4	17100000	17200000	843		Chr1	27150000	27160000	1		Chr4	17100000	17200000	4		Chr4	17100000	17200000	7
										Chr4	17100001	17200000	432		Chr4	17200000	17300000	8		Chr4	17200000	17300000	772		Chr1	27170000	27180000	1		Chr4	17200000	17300000	1		Chr4	17200000	17300000	7
										Chr4	17200001	17300000	752		Chr4	17300000	17400000	6		Chr4	17300000	17400000	83		Chr1	27200000	27210000	1		Chr4	17300000	17400000	1		Chr4	17300000	17400000	5
										Chr4	17300001	17400000	303		Chr4	17400000	17500000	8		Chr4	17400000	17500000	1828		Chr1	2720000	2730000	1		Chr4	17400000	17500000	2		Chr4	17400000	17500000	7
										Chr4	17400001	17500000	484		Chr4	17500000	17600000	8		Chr4	17500000	17600000	313		Chr1	27210000	27220000	1		Chr4	17500000	17600000	4		Chr4	17500000	17600000	7
										Chr4	17500001	17600000	512		Chr4	17600000	17700000	5		Chr4	17600000	17700000	96		Chr1	27240000	27250000	2		Chr4	17600000	17700000	1		Chr4	17600000	17700000	7
										Chr4	17600001	17700000	564		Chr4	17700000	17800000	7		Chr4	17700000	17800000	1133		Chr1	27250000	27260000	2		Chr4	17700000	17800000	3		Chr4	17700000	17800000	7
										Chr4	17700001	17800000	570		Chr4	17800000	17900000	8		Chr4	17800000	17900000	1850		Chr1	27260000	27270000	2		Chr4	17800000	17900000	0		Chr4	17800000	17900000	6
										Chr4	17800001	17900000	431		Chr4	17900000	18000000	8		Chr4	17900000	18000000	1727		Chr1	27280000	27290000	2		Chr4	17900000	18000000	5		Chr4	17900000	18000000	7
										Chr4	17900001	18000000	591		Chr4	18000000	18100000	9		Chr4	18000000	18100000	698		Chr1	2730000	2740000	1		Chr4	18000000	18100000	3		Chr4	18000000	18100000	7
										Chr4	18000001	18100000	660		Chr4	18100000	18200000	9		Chr4	18100000	18200000	3194		Chr1	27310000	27320000	1		Chr4	18100000	18200000	5		Chr4	18100000	18200000	5
										Chr4	18100001	18200000	676		Chr4	18200000	18300000	9		Chr4	18200000	18300000	952		Chr1	27320000	27330000	2		Chr4	18200000	18300000	5		Chr4	18200000	18300000	3
										Chr4	18200001	18300000	734		Chr4	18300000	18400000	7		Chr4	18300000	18400000	1179		Chr1	27350000	27360000	1		Chr4	18300000	18400000	4		Chr4	18300000	18400000	3
										Chr4	18300001	18400000	646		Chr4	18400000	18500000	7		Chr4	18400000	18500000	272		Chr1	27360000	27370000	2		Chr4	18400000	18500000	0		Chr4	18400000	18500000	4
										Chr4	18400001	18500000	710		Chr4	18500000	18600000	4		Chr4	18500000	18600000	226		Chr1	27370000	27380000	5		Chr4	18500000	18600000	2		Chr4	18500000	18600000	0
										Chr4	18500001	18600000	738		Chr4	18600000	18700000	10		Chr4	18600000	18700000	680		Chr1	27380000	27390000	2		Chr4	18600000	18700000	5		Chr4	18600000	18700000	2
										Chr4	18600001	18700000	778		Chr4	18700000	18800000	6		Chr4	18700000	18800000	718		Chr1	27390000	27400000	1		Chr4	18700000	18800000	3		Chr4	18700000	18800000	3
										Chr4	18700001	18800000	716		Chr4	18800000	18900000	9		Chr4	18800000	18900000	1953		Chr1	27400000	27410000	2		Chr4	18800000	18900000	4		Chr4	18800000	18900000	4
										Chr4	18800001	18900000	505		Chr4	18900000	19000000	5		Chr4	18900000	19000000	11		Chr1	2740000	2750000	3		Chr4	18900000	19000000	3		Chr4	18900000	19000000	2
										Chr4	18900001	19000000	733		Chr4	19000000	19100000	9		Chr4	19000000	19100000	271		Chr1	27420000	27430000	2		Chr4	19000000	19100000	2		Chr4	19000000	19100000	2
										Chr4	19000001	19100000	794		Chr4	19100000	19200000	9		Chr4	19100000	19200000	85		Chr1	27430000	27440000	1		Chr4	19100000	19200000	3		Chr4	19100000	19200000	2
										Chr4	19100001	19200000	672		Chr4	19200000	19300000	7		Chr4	19200000	19300000	696		Chr1	27440000	27450000	1		Chr4	19200000	19300000	3		Chr4	19200000	19300000	6
										Chr4	19200001	19300000	849		Chr4	19300000	19400000	10		Chr4	19300000	19400000	724		Chr1	27450000	27460000	2		Chr4	19300000	19400000	6		Chr4	19300000	19400000	4
										Chr4	19300001	19400000	809		Chr4	19400000	19500000	8		Chr4	19400000	19500000	950		Chr1	27460000	27470000	4		Chr4	19400000	19500000	2		Chr4	19400000	19500000	5
										Chr4	19400001	19500000	799		Chr4	19500000	19600000	7		Chr4	19500000	19600000	9		Chr1	27470000	27480000	2		Chr4	19500000	19600000	0		Chr4	19500000	19600000	5
										Chr4	19500001	19600000	837		Chr4	19600000	19700000	5		Chr4	19600000	19700000	9		Chr1	27480000	27490000	2		Chr4	19600000	19700000	0		Chr4	19600000	19700000	2
										Chr4	19600001	19700000	795		Chr4	19700000	19800000	9		Chr4	19700000	19800000	84		Chr1	27490000	27500000	1		Chr4	19700000	19800000	4		Chr4	19700000	19800000	6
										Chr4	19700001	19800000	654		Chr4	19800000	19900000	8		Chr4	19800000	19900000	27		Chr1	27500000	27510000	1		Chr4	19800000	19900000	4		Chr4	19800000	19900000	4
										Chr4	19800001	19900000	825		Chr4	19900000	20000000	8		Chr4	19900000	20000000	110		Chr1	27510000	27520000	1		Chr4	19900000	20000000	1		Chr4	19900000	20000000	5
										Chr4	19900001	20000000	833		Chr4	20000000	20100000	7		Chr4	20000000	20100000	14		Chr1	27540000	27550000	3		Chr4	20000000	20100000	3		Chr4	20000000	20100000	3
										Chr4	20000001	20100000	737		Chr4	20100000	20200000	9		Chr4	20100000	20200000	1720		Chr1	27550000	27560000	1		Chr4	20100000	20200000	3		Chr4	20100000	20200000	4
										Chr4	20100001	20200000	851		Chr4	20200000	20300000	7		Chr4	20200000	20300000	129		Chr1	27560000	27570000	1		Chr4	20200000	20300000	3		Chr4	20200000	20300000	2
										Chr4	20200001	20300000	778		Chr4	20300000	20400000	6		Chr4	20300000	20400000	155		Chr1	27580000	27590000	2		Chr4	20300000	20400000	0		Chr4	20300000	20400000	2
										Chr4	20300001	20400000	836		Chr4	20400000	20500000	9		Chr4	20400000	20500000	753		Chr1	2760000	2770000	3		Chr4	20400000	20500000	1		Chr4	20400000	20500000	7
										Chr4	20400001	20500000	825		Chr4	20500000	20600000	9		Chr4	20500000	20600000	11		Chr1	27620000	27630000	1		Chr4	20500000	20600000	2		Chr4	20500000	20600000	3
										Chr4	20500001	20600000	865		Chr4	20600000	20700000	8		Chr4	20600000	20700000	457		Chr1	27630000	27640000	1		Chr4	20600000	20700000	2		Chr4	20600000	20700000	6
										Chr4	20600001	20700000	739		Chr4	20700000	20800000	8		Chr4	20700000	20800000	1029		Chr1	27640000	27650000	2		Chr4	20700000	20800000	0		Chr4	20700000	20800000	6
										Chr4	20700001	20800000	685		Chr4	20800000	20900000	6		Chr4	20800000	20900000	304		Chr1	27650000	27660000	1		Chr4	20800000	20900000	2		Chr4	20800000	20900000	5
										Chr4	20800001	20900000	789		Chr4	20900000	21000000	6		Chr4	20900000	21000000	922		Chr1	27670000	27680000	1		Chr4	20900000	21000000	2		Chr4	20900000	21000000	6
										Chr4	20900001	21000000	630		Chr4	21000000	21100000	9		Chr4	21000000	21100000	1088		Chr1	27680000	27690000	1		Chr4	21000000	21100000	5		Chr4	21000000	21100000	8
										Chr4	21000001	21100000	537		Chr4	21100000	21200000	8		Chr4	21100000	21200000	1228		Chr1	27700000	27710000	1		Chr4	21100000	21200000	0		Chr4	21100000	21200000	8
										Chr4	21100001	21200000	553		Chr4	21200000	21300000	9		Chr4	21200000	21300000	1447		Chr1	2770000	2780000	2		Chr4	21200000	21300000	3		Chr4	21200000	21300000	9
										Chr4	21200001	21300000	703		Chr4	21300000	21400000	9		Chr4	21300000	21400000	1453		Chr1	27710000	27720000	1		Chr4	21300000	21400000	3		Chr4	21300000	21400000	6
										Chr4	21300001	21400000	862		Chr4	21400000	21500000	10		Chr4	21400000	21500000	211		Chr1	27760000	27770000	1		Chr4	21400000	21500000	2		Chr4	21400000	21500000	6
										Chr4	21400001	21500000	887		Chr4	21500000	21600000	8		Chr4	21500000	21600000	219		Chr1	27770000	27780000	2		Chr4	21500000	21600000	3		Chr4	21500000	21600000	9
										Chr4	21500001	21600000	653		Chr4	21600000	21700000	9		Chr4	21600000	21700000	18		Chr1	27780000	27790000	1		Chr4	21600000	21700000	1		Chr4	21600000	21700000	5
										Chr4	21600001	21700000	777		Chr4	21700000	21800000	7		Chr4	21700000	21800000	11		Chr1	27790000	27800000	2		Chr4	21700000	21800000	1		Chr4	21700000	21800000	3
										Chr4	21700001	21800000	783		Chr4	21800000	21900000	10		Chr4	21800000	21900000	110		Chr1	27800000	27810000	1		Chr4	21800000	21900000	4		Chr4	21800000	21900000	4
										Chr4	21800001	21900000	760		Chr4	21900000	22000000	8		Chr4	21900000	22000000	725		Chr1	2780000	2790000	1		Chr4	21900000	22000000	1		Chr4	21900000	22000000	6
										Chr4	21900001	22000000	730		Chr4	22000000	22100000	7		Chr4	22000000	22100000	80		Chr1	27810000	27820000	1		Chr4	22000000	22100000	3		Chr4	22000000	22100000	4
										Chr4	22000001	22100000	737		Chr4	22100000	22200000	8		Chr4	22100000	22200000	182		Chr1	27820000	27830000	1		Chr4	22100000	22200000	1		Chr4	22100000	22200000	4
										Chr4	22100001	22200000	806		Chr4	22200000	22300000	10		Chr4	22200000	22300000	61		Chr1	27840000	27850000	2		Chr4	22200000	22300000	1		Chr4	22200000	22300000	3
										Chr4	22200001	22300000	864		Chr4	22300000	22400000	8		Chr4	22300000	22400000	21		Chr1	27850000	27860000	1		Chr4	22300000	22400000	2		Chr4	22300000	22400000	1
										Chr4	22300001	22400000	878		Chr4	22400000	22500000	8		Chr4	22400000	22500000	186		Chr1	27860000	27870000	3		Chr4	22400000	22500000	2		Chr4	22400000	22500000	4
										Chr4	22400001	22500000	891		Chr4	22500000	22600000	7		Chr4	22500000	22600000	1433		Chr1	27870000	27880000	2		Chr4	22500000	22600000	0		Chr4	22500000	22600000	4
										Chr4	22500001	22600000	563		Chr4	22600000	22700000	7		Chr4	22600000	22700000	563		Chr1	27880000	27890000	2		Chr4	22600000	22700000	2		Chr4	22600000	22700000	8
										Chr4	22600001	22700000	560		Chr4	22700000	22800000	8		Chr4	22700000	22800000	1012		Chr1	27890000	27900000	1		Chr4	22700000	22800000	1		Chr4	22700000	22800000	10
										Chr4	22700001	22800000	268		Chr4	22800000	22900000	8		Chr4	22800000	22900000	838		Chr1	27900000	27910000	1		Chr4	22800000	22900000	1		Chr4	22800000	22900000	5
										Chr4	22800001	22900000	870		Chr4	22900000	23000000	7		Chr4	22900000	23000000	61		Chr1	27920000	27930000	3		Chr4	22900000	23000000	3		Chr4	22900000	23000000	3
										Chr4	22900001	23000000	870		Chr4	23000000	23100000	7		Chr4	23000000	23100000	19		Chr1	27930000	27940000	2		Chr4	23000000	23100000	2		Chr4	23000000	23100000	3
										Chr4	23000001	23100000	790		Chr4	23100000	23200000	10		Chr4	23100000	23200000	61		Chr1	27960000	27970000	1		Chr4	23100000	23200000	3		Chr4	23100000	23200000	4
										Chr4	23100001	23200000	831		Chr4	23200000	23300000	8		Chr4	23200000	23300000	18		Chr1	27970000	27980000	2		Chr4	23200000	23300000	2		Chr4	23200000	23300000	3
										Chr4	23200001	23300000	819		Chr4	23300000	23400000	7		Chr4	23300000	23400000	22		Chr1	27980000	27990000	1		Chr4	23300000	23400000	2		Chr4	23300000	23400000	3
										Chr4	23300001	23400000	926		Chr4	23400000	23500000	8		Chr4	23400000	23500000	864		Chr1	28000000	28010000	2		Chr4	23400000	23500000	3		Chr4	23400000	23500000	6
										Chr4	23400001	23500000	680		Chr4	23500000	23600000	7		Chr4	23500000	23600000	13		Chr1	2800000	2810000	2		Chr4	23500000	23600000	1		Chr4	23500000	23600000	1
										Chr4	23500001	23600000	836		Chr4	23600000	23700000	7		Chr4	23600000	23700000	53		Chr1	280000	290000	2		Chr4	23600000	23700000	2		Chr4	23600000	23700000	3
										Chr4	23600001	23700000	586		Chr4	23700000	23800000	10		Chr4	23700000	23800000	510		Chr1	28020000	28030000	1		Chr4	23700000	23800000	4		Chr4	23700000	23800000	4
										Chr4	23700001	23800000	696		Chr4	23800000	23900000	9		Chr4	23800000	23900000	635		Chr1	28030000	28040000	1		Chr4	23800000	23900000	2		Chr4	23800000	23900000	4
										Chr4	23800001	23900000	782		Chr4	23900000	24000000	6		Chr4	23900000	24000000	606		Chr1	28040000	28050000	1		Chr4	23900000	24000000	0		Chr4	23900000	24000000	3
										Chr4	23900001	24000000	659		Chr4	24000000	24100000	10		Chr4	24000000	24100000	43		Chr1	28050000	28060000	1		Chr4	24000000	24100000	3		Chr4	24000000	24100000	5
										Chr4	24000001	24100000	726		Chr4	24100000	24200000	9		Chr4	24100000	24200000	324		Chr1	28070000	28080000	1		Chr4	24100000	24200000	2		Chr4	24100000	24200000	2
										Chr4	24100001	24200000	783		Chr4	24200000	24300000	8		Chr4	24200000	24300000	64		Chr1	28090000	28100000	1		Chr4	24200000	24300000	1		Chr4	24200000	24300000	3
										Chr4	24200001	24300000	819		Chr4	24300000	24400000	9		Chr4	24300000	24400000	39		Chr1	28100000	28110000	2		Chr4	24300000	24400000	1		Chr4	24300000	24400000	4
										Chr4	24300001	24400000	808		Chr4	24400000	24500000	9		Chr4	24400000	24500000	72		Chr1	28130000	28140000	1		Chr4	24400000	24500000	0		Chr4	24400000	24500000	6
										Chr4	24400001	24500000	864		Chr4	24500000	24600000	7		Chr4	24500000	24600000	830		Chr1	28140000	28150000	3		Chr4	24500000	24600000	1		Chr4	24500000	24600000	3
										Chr4	24500001	24600000	894		Chr4	24600000	24700000	9		Chr4	24600000	24700000	382		Chr1	28190000	28200000	1		Chr4	24600000	24700000	2		Chr4	24600000	24700000	3
										Chr4	24600001	24700000	819		Chr4	24700000	24800000	8		Chr4	24700000	24800000	281		Chr1	28200000	28210000	2		Chr4	24700000	24800000	0		Chr4	24700000	24800000	3
										Chr4	24700001	24800000	579		Chr4	24800000	24900000	9		Chr4	24800000	24900000	134		Chr1	28210000	28220000	1		Chr4	24800000	24900000	1		Chr4	24800000	24900000	2
										Chr4	24800001	24900000	735		Chr4	24900000	25000000	8		Chr4	24900000	25000000	12		Chr1	28220000	28230000	2		Chr4	24900000	25000000	1		Chr4	24900000	25000000	0
										Chr4	24900001	25000000	721		Chr4	25000000	25100000	7		Chr4	25000000	25100000	1487		Chr1	28230000	28240000	3		Chr4	25000000	25100000	4		Chr4	25000000	25100000	1
										Chr4	25000001	25100000	907		Chr4	25100000	25200000	9		Chr4	25100000	25200000	583		Chr1	28240000	28250000	1		Chr4	25100000	25200000	2		Chr4	25100000	25200000	4
										Chr4	25100001	25200000	716		Chr4	25200000	25300000	10		Chr4	25200000	25300000	2480		Chr1	28250000	28260000	1		Chr4	25200000	25300000	5		Chr4	25200000	25300000	6
										Chr4	25200001	25300000	845		Chr4	25300000	25400000	8		Chr4	25300000	25400000	12		Chr1	2830000	2840000	1		Chr4	25300000	25400000	2		Chr4	25300000	25400000	1
										Chr4	25300001	25400000	797		Chr4	25400000	25500000	10		Chr4	25400000	25500000	1226		Chr1	28340000	28350000	1		Chr4	25400000	25500000	3		Chr4	25400000	25500000	1
										Chr4	25400001	25500000	829		Chr4	25500000	25600000	8		Chr4	25500000	25600000	69		Chr1	28350000	28360000	1		Chr4	25500000	25600000	3		Chr4	25500000	25600000	3
										Chr4	25500001	25600000	830		Chr4	25600000	25700000	7		Chr4	25600000	25700000	133		Chr1	28370000	28380000	1		Chr4	25600000	25700000	4		Chr4	25600000	25700000	10
										Chr4	25600001	25700000	685		Chr4	25700000	25800000	6		Chr4	25700000	25800000	221		Chr1	28390000	28400000	2		Chr4	25700000	25800000	2		Chr4	25700000	25800000	4
										Chr4	25700001	25800000	623		Chr4	25800000	25900000	6		Chr4	25800000	25900000	14		Chr1	28400000	28410000	1		Chr4	25800000	25900000	1		Chr4	25800000	25900000	1
										Chr4	25800001	25900000	736		Chr4	25900000	26000000	5		Chr4	25900000	26000000	915		Chr1	2840000	2850000	1		Chr4	25900000	26000000	2		Chr4	25900000	26000000	3
										Chr4	25900001	26000000	576		Chr4	26000000	26100000	8		Chr4	26000000	26100000	29		Chr1	28410000	28420000	1		Chr4	26000000	26100000	3		Chr4	26000000	26100000	1
										Chr4	26000001	26100000	482		Chr4	26100000	26200000	7		Chr4	26100000	26200000	97		Chr1	28420000	28430000	1		Chr4	26100000	26200000	2		Chr4	26100000	26200000	2
										Chr4	26100001	26200000	737		Chr4	26200000	26300000	9		Chr4	26200000	26300000	940		Chr1	28430000	28440000	3		Chr4	26200000	26300000	2		Chr4	26200000	26300000	3
										Chr4	26200001	26300000	760		Chr4	26300000	26400000	7		Chr4	26300000	26400000	80		Chr1	28460000	28470000	2		Chr4	26300000	26400000	3		Chr4	26300000	26400000	4
										Chr4	26300001	26400000	761		Chr4	26400000	26500000	5		Chr4	26400000	26500000	6		Chr1	28480000	28490000	1		Chr4	26400000	26500000	3		Chr4	26400000	26500000	4
										Chr4	26400001	26500000	704		Chr4	26500000	26600000	8		Chr4	26500000	26600000	20		Chr1	28490000	28500000	2		Chr4	26500000	26600000	2		Chr4	26500000	26600000	3
										Chr4	26500001	26600000	864		Chr4	26600000	26700000	8		Chr4	26600000	26700000	136		Chr1	28510000	28520000	2		Chr4	26600000	26700000	1		Chr4	26600000	26700000	4
										Chr4	26600001	26700000	718		Chr4	26700000	26800000	8		Chr4	26700000	26800000	93		Chr1	28520000	28530000	2		Chr4	26700000	26800000	1		Chr4	26700000	26800000	6
										Chr4	26700001	26800000	842		Chr4	26800000	26900000	6		Chr4	26800000	26900000	2451		Chr1	28530000	28540000	2		Chr4	26800000	26900000	2		Chr4	26800000	26900000	8
										Chr4	26800001	26900000	532		Chr4	26900000	27000000	8		Chr4	26900000	27000000	179		Chr1	28540000	28550000	2		Chr4	26900000	27000000	4		Chr4	26900000	27000000	4
										Chr4	26900001	27000000	599		Chr4	27000000	27100000	9		Chr4	27000000	27100000	1885		Chr1	28560000	28570000	2		Chr4	27000000	27100000	3		Chr4	27000000	27100000	3
										Chr4	27000001	27100000	840		Chr4	27100000	27200000	7		Chr4	27100000	27200000	128		Chr1	28570000	28580000	2		Chr4	27100000	27200000	3		Chr4	27100000	27200000	5
										Chr4	27100001	27200000	595		Chr4	27200000	27300000	9		Chr4	27200000	27300000	16		Chr1	28590000	28600000	2		Chr4	27200000	27300000	3		Chr4	27200000	27300000	0
										Chr4	27200001	27300000	897		Chr4	27300000	27400000	7		Chr4	27300000	27400000	214		Chr1	28600000	28610000	3		Chr4	27300000	27400000	1		Chr4	27300000	27400000	4
										Chr4	27300001	27400000	766		Chr4	27400000	27500000	8		Chr4	27400000	27500000	90		Chr1	28620000	28630000	3		Chr4	27400000	27500000	1		Chr4	27400000	27500000	4
										Chr4	27400001	27500000	724		Chr4	27500000	27600000	8		Chr4	27500000	27600000	1930		Chr1	28640000	28650000	1		Chr4	27500000	27600000	4		Chr4	27500000	27600000	6
										Chr4	27500001	27600000	831		Chr4	27600000	27700000	8		Chr4	27600000	27700000	18		Chr1	28660000	28670000	3		Chr4	27600000	27700000	0		Chr4	27600000	27700000	3
										Chr4	27600001	27700000	648		Chr4	27700000	27800000	10		Chr4	27700000	27800000	68		Chr1	28670000	28680000	2		Chr4	27700000	27800000	3		Chr4	27700000	27800000	5
										Chr4	27700001	27800000	789		Chr4	27800000	27900000	8		Chr4	27800000	27900000	53		Chr1	2870000	2880000	1		Chr4	27800000	27900000	1		Chr4	27800000	27900000	6
										Chr4	27800001	27900000	900		Chr4	27900000	28000000	8		Chr4	27900000	28000000	558		Chr1	28710000	28720000	1		Chr4	27900000	28000000	5		Chr4	27900000	28000000	6
										Chr4	27900001	28000000	456		Chr4	28000000	28100000	9		Chr4	28000000	28100000	86		Chr1	28720000	28730000	1		Chr4	28000000	28100000	4		Chr4	28000000	28100000	3
										Chr4	28000001	28100000	848		Chr4	28100000	28200000	6		Chr4	28100000	28200000	18		Chr1	28740000	28750000	1		Chr4	28100000	28200000	2		Chr4	28100000	28200000	7
										Chr4	28100001	28200000	806		Chr4	28200000	28300000	8		Chr4	28200000	28300000	713		Chr1	28750000	28760000	1		Chr4	28200000	28300000	5		Chr4	28200000	28300000	2
										Chr4	28200001	28300000	752		Chr4	28300000	28400000	8		Chr4	28300000	28400000	512		Chr1	28760000	28770000	2		Chr4	28300000	28400000	1		Chr4	28300000	28400000	5
										Chr4	28300001	28400000	471		Chr4	28400000	28500000	6		Chr4	28400000	28500000	13		Chr1	28780000	28790000	2		Chr4	28400000	28500000	1		Chr4	28400000	28500000	4
										Chr4	28400001	28500000	880		Chr4	28500000	28600000	7		Chr4	28500000	28600000	14		Chr1	28800000	28810000	1		Chr4	28500000	28600000	0		Chr4	28500000	28600000	4
										Chr4	28500001	28600000	875		Chr4	28600000	28700000	7		Chr4	28600000	28700000	533		Chr1	28820000	28830000	2		Chr4	28600000	28700000	0		Chr4	28600000	28700000	6
										Chr4	28600001	28700000	644		Chr4	28700000	28800000	7		Chr4	28700000	28800000	939		Chr1	28830000	28840000	1		Chr4	28700000	28800000	4		Chr4	28700000	28800000	6
										Chr4	28700001	28800000	768		Chr4	28800000	28900000	8		Chr4	28800000	28900000	547		Chr1	28840000	28850000	1		Chr4	28800000	28900000	2		Chr4	28800000	28900000	3
										Chr4	28800001	28900000	778		Chr4	28900000	29000000	6		Chr4	28900000	29000000	3198		Chr1	28870000	28880000	4		Chr4	28900000	29000000	4		Chr4	28900000	29000000	6
										Chr4	28900001	29000000	566		Chr4	29000000	29100000	8		Chr4	29000000	29100000	616		Chr1	28880000	28890000	1		Chr4	29000000	29100000	2		Chr4	29000000	29100000	4
										Chr4	29000001	29100000	380		Chr4	29100000	29200000	8		Chr4	29100000	29200000	1011		Chr1	28890000	28900000	2		Chr4	29100000	29200000	4		Chr4	29100000	29200000	3
										Chr4	29100001	29200000	728		Chr4	29200000	29300000	6		Chr4	29200000	29300000	10		Chr1	28900000	28910000	2		Chr4	29200000	29300000	1		Chr4	29200000	29300000	4
										Chr4	29200001	29300000	589		Chr4	29300000	29400000	8		Chr4	29300000	29400000	173		Chr1	2890000	2900000	2		Chr4	29300000	29400000	1		Chr4	29300000	29400000	5
										Chr4	29300001	29400000	811		Chr4	29400000	29500000	7		Chr4	29400000	29500000	151		Chr1	28910000	28920000	1		Chr4	29400000	29500000	4		Chr4	29400000	29500000	4
										Chr4	29400001	29500000	716		Chr4	29500000	29600000	10		Chr4	29500000	29600000	400		Chr1	28930000	28940000	1		Chr4	29500000	29600000	2		Chr4	29500000	29600000	3
										Chr4	29500001	29600000	916		Chr4	29600000	29700000	8		Chr4	29600000	29700000	1488		Chr1	28950000	28960000	2		Chr4	29600000	29700000	3		Chr4	29600000	29700000	5
										Chr4	29600001	29700000	660		Chr4	29700000	29800000	9		Chr4	29700000	29800000	74		Chr1	28960000	28970000	1		Chr4	29700000	29800000	4		Chr4	29700000	29800000	5
										Chr4	29700001	29800000	639		Chr4	29800000	29900000	8		Chr4	29800000	29900000	915		Chr1	28990000	29000000	2		Chr4	29800000	29900000	1		Chr4	29800000	29900000	2
										Chr4	29800001	29900000	812		Chr4	29900000	30000000	8		Chr4	29900000	30000000	2074		Chr1	29000000	29010000	2		Chr4	29900000	30000000	2		Chr4	29900000	30000000	8
										Chr4	29900001	30000000	570		Chr4	30000000	30100000	9		Chr4	30000000	30100000	87		Chr1	2900000	2910000	5		Chr4	30000000	30100000	2		Chr4	30000000	30100000	2
										Chr4	30000001	30100000	801		Chr4	30100000	30200000	9		Chr4	30100000	30200000	1240		Chr1	290000	300000	2		Chr4	30100000	30200000	5		Chr4	30100000	30200000	6
										Chr4	30100001	30200000	681		Chr4	30200000	30300000	8		Chr4	30200000	30300000	416		Chr1	29010000	29020000	1		Chr4	30200000	30300000	2		Chr4	30200000	30300000	1
										Chr4	30200001	30300000	830		Chr4	30300000	30400000	8		Chr4	30300000	30400000	763		Chr1	29030000	29040000	1		Chr4	30300000	30400000	4		Chr4	30300000	30400000	6
										Chr4	30300001	30400000	631		Chr4	30400000	30500000	7		Chr4	30400000	30500000	20		Chr1	29040000	29050000	1		Chr4	30400000	30500000	1		Chr4	30400000	30500000	1
										Chr4	30400001	30500000	908		Chr4	30500000	30600000	9		Chr4	30500000	30600000	723		Chr1	29060000	29070000	2		Chr4	30500000	30600000	3		Chr4	30500000	30600000	3
										Chr4	30500001	30600000	591		Chr4	30600000	30700000	8		Chr4	30600000	30700000	477		Chr1	29070000	29080000	1		Chr4	30600000	30700000	0		Chr4	30600000	30700000	4
										Chr4	30600001	30700000	665		Chr4	30700000	30800000	7		Chr4	30700000	30800000	934		Chr1	29080000	29090000	1		Chr4	30700000	30800000	1		Chr4	30700000	30800000	2
										Chr4	30700001	30800000	745		Chr4	30800000	30900000	6		Chr4	30800000	30900000	15		Chr1	29100000	29110000	2		Chr4	30800000	30900000	1		Chr4	30800000	30900000	3
										Chr4	30800001	30900000	753		Chr4	30900000	31000000	10		Chr4	30900000	31000000	27		Chr1	2910000	2920000	2		Chr4	30900000	31000000	1		Chr4	30900000	31000000	0
										Chr4	30900001	31000000	922		Chr4	31000000	31100000	8		Chr4	31000000	31100000	59		Chr1	29120000	29130000	1		Chr4	31000000	31100000	2		Chr4	31000000	31100000	5
										Chr4	31000001	31100000	841		Chr4	31100000	31200000	8		Chr4	31100000	31200000	16		Chr1	29130000	29140000	2		Chr4	31100000	31200000	2		Chr4	31100000	31200000	2
										Chr4	31100001	31200000	805		Chr4	31200000	31300000	9		Chr4	31200000	31300000	16		Chr1	29140000	29150000	2		Chr4	31200000	31300000	6		Chr4	31200000	31300000	3
										Chr4	31200001	31300000	874		Chr4	31300000	31400000	8		Chr4	31300000	31400000	267		Chr1	29150000	29160000	1		Chr4	31300000	31400000	4		Chr4	31300000	31400000	6
										Chr4	31300001	31400000	859		Chr4	31400000	31500000	8		Chr4	31400000	31500000	255		Chr1	29170000	29180000	2		Chr4	31400000	31500000	6		Chr4	31400000	31500000	5
										Chr4	31400001	31500000	934		Chr4	31500000	31600000	9		Chr4	31500000	31600000	39		Chr1	2920000	2930000	2		Chr4	31500000	31600000	5		Chr4	31500000	31600000	6
										Chr4	31500001	31600000	860		Chr4	31600000	31700000	10		Chr4	31600000	31700000	324		Chr1	29220000	29230000	1		Chr4	31600000	31700000	6		Chr4	31600000	31700000	10
										Chr4	31600001	31700000	698		Chr4	31700000	31800000	9		Chr4	31700000	31800000	676		Chr1	29240000	29250000	2		Chr4	31700000	31800000	2		Chr4	31700000	31800000	9
										Chr4	31700001	31800000	804		Chr4	31800000	31900000	9		Chr4	31800000	31900000	201		Chr1	29250000	29260000	1		Chr4	31800000	31900000	5		Chr4	31800000	31900000	8
										Chr4	31800001	31900000	816		Chr4	31900000	32000000	7		Chr4	31900000	32000000	71		Chr1	29260000	29270000	1		Chr4	31900000	32000000	4		Chr4	31900000	32000000	8
										Chr4	31900001	32000000	669		Chr4	32000000	32100000	9		Chr4	32000000	32100000	175		Chr1	29280000	29290000	1		Chr4	32000000	32100000	8		Chr4	32000000	32100000	7
										Chr4	32000001	32100000	690		Chr4	32100000	32200000	9		Chr4	32100000	32200000	179		Chr1	29290000	29300000	2		Chr4	32100000	32200000	1		Chr4	32100000	32200000	6
										Chr4	32100001	32200000	529		Chr4	32200000	32300000	9		Chr4	32200000	32300000	667		Chr1	2930000	2940000	2		Chr4	32200000	32300000	2		Chr4	32200000	32300000	10
										Chr4	32200001	32300000	641		Chr4	32300000	32400000	8		Chr4	32300000	32400000	110		Chr1	29310000	29320000	2		Chr4	32300000	32400000	4		Chr4	32300000	32400000	4
										Chr4	32300001	32400000	680		Chr4	32400000	32500000	7		Chr4	32400000	32500000	1220		Chr1	29320000	29330000	1		Chr4	32400000	32500000	4		Chr4	32400000	32500000	9
										Chr4	32400001	32500000	732		Chr4	32500000	32600000	8		Chr4	32500000	32600000	1164		Chr1	29330000	29340000	1		Chr4	32500000	32600000	2		Chr4	32500000	32600000	5
										Chr4	32500001	32600000	464		Chr4	32600000	32700000	8		Chr4	32600000	32700000	66		Chr1	29350000	29360000	2		Chr4	32600000	32700000	2		Chr4	32600000	32700000	4
										Chr4	32600001	32700000	832		Chr4	32700000	32800000	8		Chr4	32700000	32800000	26		Chr1	29360000	29370000	2		Chr4	32700000	32800000	1		Chr4	32700000	32800000	4
										Chr4	32700001	32800000	795		Chr4	32800000	32900000	9		Chr4	32800000	32900000	184		Chr1	2940000	2950000	2		Chr4	32800000	32900000	3		Chr4	32800000	32900000	8
										Chr4	32800001	32900000	760		Chr4	32900000	33000000	8		Chr4	32900000	33000000	552		Chr1	29420000	29430000	1		Chr4	32900000	33000000	2		Chr4	32900000	33000000	4
										Chr4	32900001	33000000	466		Chr4	33000000	33100000	9		Chr4	33000000	33100000	216		Chr1	29430000	29440000	3		Chr4	33000000	33100000	2		Chr4	33000000	33100000	7
										Chr4	33000001	33100000	702		Chr4	33100000	33200000	9		Chr4	33100000	33200000	17		Chr1	29450000	29460000	2		Chr4	33100000	33200000	4		Chr4	33100000	33200000	4
										Chr4	33100001	33200000	906		Chr4	33200000	33300000	10		Chr4	33200000	33300000	2705		Chr1	29460000	29470000	1		Chr4	33200000	33300000	1		Chr4	33200000	33300000	7
										Chr4	33200001	33300000	636		Chr4	33300000	33400000	9		Chr4	33300000	33400000	34		Chr1	29490000	29500000	3		Chr4	33300000	33400000	6		Chr4	33300000	33400000	6
										Chr4	33300001	33400000	608		Chr4	33400000	33500000	10		Chr4	33400000	33500000	48		Chr1	29500000	29510000	1		Chr4	33400000	33500000	2		Chr4	33400000	33500000	4
										Chr4	33400001	33500000	899		Chr4	33500000	33600000	6		Chr4	33500000	33600000	13		Chr1	2950000	2960000	1		Chr4	33500000	33600000	1		Chr4	33500000	33600000	4
										Chr4	33500001	33600000	745		Chr4	33600000	33700000	9		Chr4	33600000	33700000	39		Chr1	29510000	29520000	1		Chr4	33600000	33700000	2		Chr4	33600000	33700000	1
										Chr4	33600001	33700000	743		Chr4	33700000	33800000	6		Chr4	33700000	33800000	11		Chr1	29520000	29530000	2		Chr4	33700000	33800000	2		Chr4	33700000	33800000	2
										Chr4	33700001	33800000	893		Chr4	33800000	33900000	9		Chr4	33800000	33900000	19		Chr1	29580000	29590000	1		Chr4	33800000	33900000	2		Chr4	33800000	33900000	3
										Chr4	33800001	33900000	931		Chr4	33900000	34000000	8		Chr4	33900000	34000000	913		Chr1	29600000	29610000	1		Chr4	33900000	34000000	2		Chr4	33900000	34000000	6
										Chr4	33900001	34000000	694		Chr4	34000000	34100000	9		Chr4	34000000	34100000	107		Chr1	2960000	2970000	2		Chr4	34000000	34100000	3		Chr4	34000000	34100000	3
										Chr4	34000001	34100000	758		Chr4	34100000	34200000	10		Chr4	34100000	34200000	165		Chr1	29610000	29620000	5		Chr4	34100000	34200000	1		Chr4	34100000	34200000	4
										Chr4	34100001	34200000	882		Chr4	34200000	34300000	7		Chr4	34200000	34300000	11		Chr1	29620000	29630000	2		Chr4	34200000	34300000	3		Chr4	34200000	34300000	1
										Chr4	34200001	34300000	655		Chr4	34300000	34400000	7		Chr4	34300000	34400000	13		Chr1	29640000	29650000	1		Chr4	34300000	34400000	0		Chr4	34300000	34400000	2
										Chr4	34300001	34400000	921		Chr4	34400000	34500000	7		Chr4	34400000	34500000	21		Chr1	29660000	29670000	2		Chr4	34400000	34500000	3		Chr4	34400000	34500000	0
										Chr4	34400001	34500000	893		Chr4	34500000	34600000	9		Chr4	34500000	34600000	41		Chr1	29680000	29690000	1		Chr4	34500000	34600000	4		Chr4	34500000	34600000	3
										Chr4	34500001	34600000	875		Chr4	34600000	34700000	8		Chr4	34600000	34700000	930		Chr1	29690000	29700000	3		Chr4	34600000	34700000	3		Chr4	34600000	34700000	4
										Chr4	34600001	34700000	832		Chr4	34700000	34800000	9		Chr4	34700000	34800000	931		Chr1	29750000	29760000	2		Chr4	34700000	34800000	3		Chr4	34700000	34800000	3
										Chr4	34700001	34800000	750		Chr4	34800000	34900000	5		Chr4	34800000	34900000	64		Chr1	29770000	29780000	2		Chr4	34800000	34900000	2		Chr4	34800000	34900000	3
										Chr4	34800001	34900000	808		Chr4	34900000	35000000	9		Chr4	34900000	35000000	44		Chr1	2980000	2990000	1		Chr4	34900000	35000000	0		Chr4	34900000	35000000	4
										Chr4	34900001	35000000	896		Chr4	35000000	35100000	8		Chr4	35000000	35100000	71		Chr1	29810000	29820000	1		Chr4	35000000	35100000	5		Chr4	35000000	35100000	1
										Chr4	35000001	35100000	907		Chr4	35100000	35200000	9		Chr4	35100000	35200000	251		Chr1	29820000	29830000	1		Chr4	35100000	35200000	1		Chr4	35100000	35200000	6
										Chr4	35100001	35200000	667		Chr4	35200000	35300000	9		Chr4	35200000	35300000	451		Chr1	29830000	29840000	3		Chr4	35200000	35300000	4		Chr4	35200000	35300000	8
										Chr4	35200001	35300000	491		Chr4	35300000	35400000	7		Chr4	35300000	35400000	21		Chr1	29840000	29850000	1		Chr4	35300000	35400000	3		Chr4	35300000	35400000	3
										Chr4	35300001	35400000	834		Chr4	35400000	35500000	9		Chr4	35400000	35500000	87		Chr1	29850000	29860000	3		Chr4	35400000	35500000	4		Chr4	35400000	35500000	5
										Chr4	35400001	35500000	906		Chr4	35500000	35502694	1		Chr4	35500000	35502694	3		Chr1	29860000	29870000	2		Chr4	35500000	35502694	0		Chr4	35500000	35502694	0
										Chr4	35500001	35500249	917		Chr5	0	100000	8		Chr5	0	100000	1481		Chr1	29870000	29880000	1		Chr5	0	100000	4		Chr5	0	100000	5
										Chr5	1	100000	732		Chr5	100000	200000	10		Chr5	100000	200000	721		Chr1	29910000	29920000	1		Chr5	100000	200000	4		Chr5	100000	200000	4
										Chr5	100001	200000	816		Chr5	200000	300000	9		Chr5	200000	300000	83		Chr1	29930000	29940000	1		Chr5	200000	300000	4		Chr5	200000	300000	4
										Chr5	200001	300000	725		Chr5	300000	400000	9		Chr5	300000	400000	49		Chr1	29940000	29950000	1		Chr5	300000	400000	2		Chr5	300000	400000	4
										Chr5	300001	400000	886		Chr5	400000	500000	7		Chr5	400000	500000	24		Chr1	29950000	29960000	1		Chr5	400000	500000	1		Chr5	400000	500000	2
										Chr5	400001	500000	638		Chr5	500000	600000	6		Chr5	500000	600000	106		Chr1	29970000	29980000	3		Chr5	500000	600000	4		Chr5	500000	600000	5
										Chr5	500001	600000	797		Chr5	600000	700000	7		Chr5	600000	700000	834		Chr1	29980000	29990000	1		Chr5	600000	700000	2		Chr5	600000	700000	5
										Chr5	600001	700000	727		Chr5	700000	800000	8		Chr5	700000	800000	277		Chr1	30000000	30010000	1		Chr5	700000	800000	2		Chr5	700000	800000	4
										Chr5	700001	800000	655		Chr5	800000	900000	8		Chr5	800000	900000	304		Chr1	30000	40000	1		Chr5	800000	900000	3		Chr5	800000	900000	4
										Chr5	800001	900000	808		Chr5	900000	1000000	8		Chr5	900000	1000000	681		Chr1	30010000	30020000	2		Chr5	900000	1000000	1		Chr5	900000	1000000	5
										Chr5	900001	1000000	833		Chr5	1000000	1100000	9		Chr5	1000000	1100000	391		Chr1	30030000	30040000	1		Chr5	1000000	1100000	1		Chr5	1000000	1100000	5
										Chr5	1000001	1100000	771		Chr5	1100000	1200000	10		Chr5	1100000	1200000	188		Chr1	30070000	30080000	2		Chr5	1100000	1200000	2		Chr5	1100000	1200000	3
										Chr5	1100001	1200000	747		Chr5	1200000	1300000	8		Chr5	1200000	1300000	281		Chr1	30090000	30100000	2		Chr5	1200000	1300000	2		Chr5	1200000	1300000	2
										Chr5	1200001	1300000	797		Chr5	1300000	1400000	10		Chr5	1300000	1400000	3928		Chr1	3010000	3020000	3		Chr5	1300000	1400000	2		Chr5	1300000	1400000	8
										Chr5	1300001	1400000	673		Chr5	1400000	1500000	8		Chr5	1400000	1500000	21		Chr1	30110000	30120000	2		Chr5	1400000	1500000	1		Chr5	1400000	1500000	3
										Chr5	1400001	1500000	724		Chr5	1500000	1600000	9		Chr5	1500000	1600000	26		Chr1	30120000	30130000	1		Chr5	1500000	1600000	4		Chr5	1500000	1600000	2
										Chr5	1500001	1600000	860		Chr5	1600000	1700000	8		Chr5	1600000	1700000	74		Chr1	30140000	30150000	1		Chr5	1600000	1700000	2		Chr5	1600000	1700000	4
										Chr5	1600001	1700000	348		Chr5	1700000	1800000	6		Chr5	1700000	1800000	186		Chr1	30170000	30180000	3		Chr5	1700000	1800000	2		Chr5	1700000	1800000	4
										Chr5	1700001	1800000	695		Chr5	1800000	1900000	7		Chr5	1800000	1900000	279		Chr1	3020000	3030000	1		Chr5	1800000	1900000	4		Chr5	1800000	1900000	4
										Chr5	1800001	1900000	646		Chr5	1900000	2000000	8		Chr5	1900000	2000000	1012		Chr1	30220000	30230000	2		Chr5	1900000	2000000	5		Chr5	1900000	2000000	3
										Chr5	1900001	2000000	632		Chr5	2000000	2100000	7		Chr5	2000000	2100000	419		Chr1	30230000	30240000	2		Chr5	2000000	2100000	3		Chr5	2000000	2100000	5
										Chr5	2000001	2100000	639		Chr5	2100000	2200000	8		Chr5	2100000	2200000	822		Chr1	30240000	30250000	1		Chr5	2100000	2200000	5		Chr5	2100000	2200000	4
										Chr5	2100001	2200000	867		Chr5	2200000	2300000	9		Chr5	2200000	2300000	890		Chr1	30260000	30270000	1		Chr5	2200000	2300000	1		Chr5	2200000	2300000	7
										Chr5	2200001	2300000	758		Chr5	2300000	2400000	8		Chr5	2300000	2400000	29		Chr1	30270000	30280000	1		Chr5	2300000	2400000	2		Chr5	2300000	2400000	2
										Chr5	2300001	2400000	818		Chr5	2400000	2500000	7		Chr5	2400000	2500000	738		Chr1	30290000	30300000	3		Chr5	2400000	2500000	2		Chr5	2400000	2500000	7
										Chr5	2400001	2500000	602		Chr5	2500000	2600000	7		Chr5	2500000	2600000	11		Chr1	3030000	3040000	3		Chr5	2500000	2600000	3		Chr5	2500000	2600000	2
										Chr5	2500001	2600000	842		Chr5	2600000	2700000	9		Chr5	2600000	2700000	29		Chr1	30320000	30330000	1		Chr5	2600000	2700000	3		Chr5	2600000	2700000	3
										Chr5	2600001	2700000	849		Chr5	2700000	2800000	7		Chr5	2700000	2800000	171		Chr1	30330000	30340000	3		Chr5	2700000	2800000	2		Chr5	2700000	2800000	2
										Chr5	2700001	2800000	715		Chr5	2800000	2900000	9		Chr5	2800000	2900000	205		Chr1	30340000	30350000	1		Chr5	2800000	2900000	3		Chr5	2800000	2900000	4
										Chr5	2800001	2900000	854		Chr5	2900000	3000000	7		Chr5	2900000	3000000	38		Chr1	30350000	30360000	1		Chr5	2900000	3000000	3		Chr5	2900000	3000000	5
										Chr5	2900001	3000000	748		Chr5	3000000	3100000	7		Chr5	3000000	3100000	268		Chr1	30360000	30370000	1		Chr5	3000000	3100000	3		Chr5	3000000	3100000	5
										Chr5	3000001	3100000	722		Chr5	3100000	3200000	6		Chr5	3100000	3200000	47		Chr1	30370000	30380000	2		Chr5	3100000	3200000	0		Chr5	3100000	3200000	4
										Chr5	3100001	3200000	770		Chr5	3200000	3300000	6		Chr5	3200000	3300000	14		Chr1	30380000	30390000	1		Chr5	3200000	3300000	3		Chr5	3200000	3300000	0
										Chr5	3200001	3300000	872		Chr5	3300000	3400000	9		Chr5	3300000	3400000	942		Chr1	30400000	30410000	1		Chr5	3300000	3400000	1		Chr5	3300000	3400000	5
										Chr5	3300001	3400000	790		Chr5	3400000	3500000	4		Chr5	3400000	3500000	8		Chr1	3040000	3050000	2		Chr5	3400000	3500000	0		Chr5	3400000	3500000	4
										Chr5	3400001	3500000	680		Chr5	3500000	3600000	7		Chr5	3500000	3600000	108		Chr1	30410000	30420000	2		Chr5	3500000	3600000	1		Chr5	3500000	3600000	5
										Chr5	3500001	3600000	821		Chr5	3600000	3700000	7		Chr5	3600000	3700000	262		Chr1	30440000	30450000	1		Chr5	3600000	3700000	3		Chr5	3600000	3700000	4
										Chr5	3600001	3700000	676		Chr5	3700000	3800000	7		Chr5	3700000	3800000	514		Chr1	30450000	30460000	1		Chr5	3700000	3800000	2		Chr5	3700000	3800000	7
										Chr5	3700001	3800000	752		Chr5	3800000	3900000	8		Chr5	3800000	3900000	748		Chr1	30470000	30480000	1		Chr5	3800000	3900000	5		Chr5	3800000	3900000	4
										Chr5	3800001	3900000	718		Chr5	3900000	4000000	8		Chr5	3900000	4000000	1464		Chr1	30490000	30500000	1		Chr5	3900000	4000000	4		Chr5	3900000	4000000	9
										Chr5	3900001	4000000	247		Chr5	4000000	4100000	10		Chr5	4000000	4100000	2825		Chr1	3050000	3060000	1		Chr5	4000000	4100000	4		Chr5	4000000	4100000	9
										Chr5	4000001	4100000	272		Chr5	4100000	4200000	5		Chr5	4100000	4200000	405		Chr1	30510000	30520000	4		Chr5	4100000	4200000	3		Chr5	4100000	4200000	2
										Chr5	4100001	4200000	816		Chr5	4200000	4300000	7		Chr5	4200000	4300000	15		Chr1	30520000	30530000	1		Chr5	4200000	4300000	4		Chr5	4200000	4300000	1
										Chr5	4200001	4300000	837		Chr5	4300000	4400000	8		Chr5	4300000	4400000	265		Chr1	30550000	30560000	2		Chr5	4300000	4400000	2		Chr5	4300000	4400000	7
										Chr5	4300001	4400000	478		Chr5	4400000	4500000	8		Chr5	4400000	4500000	1253		Chr1	30570000	30580000	1		Chr5	4400000	4500000	0		Chr5	4400000	4500000	10
										Chr5	4400001	4500000	284		Chr5	4500000	4600000	6		Chr5	4500000	4600000	27		Chr1	30580000	30590000	1		Chr5	4500000	4600000	0		Chr5	4500000	4600000	6
										Chr5	4500001	4600000	460		Chr5	4600000	4700000	8		Chr5	4600000	4700000	42		Chr1	3060000	3070000	2		Chr5	4600000	4700000	3		Chr5	4600000	4700000	5
										Chr5	4600001	4700000	774		Chr5	4700000	4800000	9		Chr5	4700000	4800000	1668		Chr1	30610000	30620000	2		Chr5	4700000	4800000	3		Chr5	4700000	4800000	4
										Chr5	4700001	4800000	659		Chr5	4800000	4900000	10		Chr5	4800000	4900000	1015		Chr1	30620000	30630000	2		Chr5	4800000	4900000	2		Chr5	4800000	4900000	5
										Chr5	4800001	4900000	807		Chr5	4900000	5000000	7		Chr5	4900000	5000000	1099		Chr1	30650000	30660000	1		Chr5	4900000	5000000	1		Chr5	4900000	5000000	4
										Chr5	4900001	5000000	659		Chr5	5000000	5100000	9		Chr5	5000000	5100000	1908		Chr1	30670000	30680000	1		Chr5	5000000	5100000	4		Chr5	5000000	5100000	9
										Chr5	5000001	5100000	374		Chr5	5100000	5200000	7		Chr5	5100000	5200000	245		Chr1	30690000	30700000	1		Chr5	5100000	5200000	1		Chr5	5100000	5200000	3
										Chr5	5100001	5200000	420		Chr5	5200000	5300000	9		Chr5	5200000	5300000	932		Chr1	3070000	3080000	3		Chr5	5200000	5300000	3		Chr5	5200000	5300000	3
										Chr5	5200001	5300000	640		Chr5	5300000	5400000	6		Chr5	5300000	5400000	11		Chr1	30710000	30720000	1		Chr5	5300000	5400000	1		Chr5	5300000	5400000	2
										Chr5	5300001	5400000	750		Chr5	5400000	5500000	4		Chr5	5400000	5500000	110		Chr1	30720000	30730000	1		Chr5	5400000	5500000	1		Chr5	5400000	5500000	5
										Chr5	5400001	5500000	815		Chr5	5500000	5600000	9		Chr5	5500000	5600000	1269		Chr1	30730000	30740000	2		Chr5	5500000	5600000	4		Chr5	5500000	5600000	4
										Chr5	5500001	5600000	509		Chr5	5600000	5700000	7		Chr5	5600000	5700000	288		Chr1	30750000	30760000	1		Chr5	5600000	5700000	0		Chr5	5600000	5700000	6
										Chr5	5600001	5700000	473		Chr5	5700000	5800000	5		Chr5	5700000	5800000	150		Chr1	30770000	30780000	1		Chr5	5700000	5800000	2		Chr5	5700000	5800000	3
										Chr5	5700001	5800000	478		Chr5	5800000	5900000	6		Chr5	5800000	5900000	46		Chr1	30780000	30790000	1		Chr5	5800000	5900000	2		Chr5	5800000	5900000	3
										Chr5	5800001	5900000	798		Chr5	5900000	6000000	9		Chr5	5900000	6000000	264		Chr1	3080000	3090000	2		Chr5	5900000	6000000	4		Chr5	5900000	6000000	2
										Chr5	5900001	6000000	742		Chr5	6000000	6100000	9		Chr5	6000000	6100000	761		Chr1	30810000	30820000	2		Chr5	6000000	6100000	3		Chr5	6000000	6100000	7
										Chr5	6000001	6100000	651		Chr5	6100000	6200000	7		Chr5	6100000	6200000	1330		Chr1	30820000	30830000	2		Chr5	6100000	6200000	6		Chr5	6100000	6200000	3
										Chr5	6100001	6200000	680		Chr5	6200000	6300000	6		Chr5	6200000	6300000	15		Chr1	30840000	30850000	2		Chr5	6200000	6300000	1		Chr5	6200000	6300000	7
										Chr5	6200001	6300000	702		Chr5	6300000	6400000	9		Chr5	6300000	6400000	715		Chr1	30860000	30870000	1		Chr5	6300000	6400000	2		Chr5	6300000	6400000	6
										Chr5	6300001	6400000	728		Chr5	6400000	6500000	5		Chr5	6400000	6500000	795		Chr1	30880000	30890000	2		Chr5	6400000	6500000	1		Chr5	6400000	6500000	2
										Chr5	6400001	6500000	723		Chr5	6500000	6600000	7		Chr5	6500000	6600000	1065		Chr1	3090000	3100000	1		Chr5	6500000	6600000	5		Chr5	6500000	6600000	3
										Chr5	6500001	6600000	734		Chr5	6600000	6700000	8		Chr5	6600000	6700000	1244		Chr1	30940000	30950000	1		Chr5	6600000	6700000	4		Chr5	6600000	6700000	5
										Chr5	6600001	6700000	721		Chr5	6700000	6800000	5		Chr5	6700000	6800000	18		Chr1	30950000	30960000	1		Chr5	6700000	6800000	1		Chr5	6700000	6800000	4
										Chr5	6700001	6800000	737		Chr5	6800000	6900000	9		Chr5	6800000	6900000	1241		Chr1	30960000	30970000	1		Chr5	6800000	6900000	4		Chr5	6800000	6900000	4
										Chr5	6800001	6900000	787		Chr5	6900000	7000000	8		Chr5	6900000	7000000	909		Chr1	30970000	30980000	1		Chr5	6900000	7000000	1		Chr5	6900000	7000000	3
										Chr5	6900001	7000000	691		Chr5	7000000	7100000	7		Chr5	7000000	7100000	34		Chr1	30990000	31000000	2		Chr5	7000000	7100000	5		Chr5	7000000	7100000	5
										Chr5	7000001	7100000	777		Chr5	7100000	7200000	6		Chr5	7100000	7200000	1498		Chr1	31000000	31010000	2		Chr5	7100000	7200000	4		Chr5	7100000	7200000	6
										Chr5	7100001	7200000	666		Chr5	7200000	7300000	8		Chr5	7200000	7300000	2231		Chr1	3100000	3110000	1		Chr5	7200000	7300000	4		Chr5	7200000	7300000	4
										Chr5	7200001	7300000	625		Chr5	7300000	7400000	8		Chr5	7300000	7400000	2235		Chr1	310000	320000	3		Chr5	7300000	7400000	0		Chr5	7300000	7400000	5
										Chr5	7300001	7400000	711		Chr5	7400000	7500000	9		Chr5	7400000	7500000	251		Chr1	31010000	31020000	1		Chr5	7400000	7500000	0		Chr5	7400000	7500000	5
										Chr5	7400001	7500000	666		Chr5	7500000	7600000	9		Chr5	7500000	7600000	2843		Chr1	31040000	31050000	2		Chr5	7500000	7600000	3		Chr5	7500000	7600000	9
										Chr5	7500001	7600000	585		Chr5	7600000	7700000	8		Chr5	7600000	7700000	117		Chr1	31050000	31060000	1		Chr5	7600000	7700000	0		Chr5	7600000	7700000	9
										Chr5	7600001	7700000	459		Chr5	7700000	7800000	8		Chr5	7700000	7800000	1443		Chr1	31060000	31070000	1		Chr5	7700000	7800000	2		Chr5	7700000	7800000	7
										Chr5	7700001	7800000	628		Chr5	7800000	7900000	6		Chr5	7800000	7900000	507		Chr1	31070000	31080000	3		Chr5	7800000	7900000	2		Chr5	7800000	7900000	6
										Chr5	7800001	7900000	620		Chr5	7900000	8000000	9		Chr5	7900000	8000000	1169		Chr1	31080000	31090000	1		Chr5	7900000	8000000	1		Chr5	7900000	8000000	7
										Chr5	7900001	8000000	638		Chr5	8000000	8100000	10		Chr5	8000000	8100000	1879		Chr1	31100000	31110000	4		Chr5	8000000	8100000	1		Chr5	8000000	8100000	7
										Chr5	8000001	8100000	617		Chr5	8100000	8200000	8		Chr5	8100000	8200000	2616		Chr1	3110000	3120000	5		Chr5	8100000	8200000	5		Chr5	8100000	8200000	3
										Chr5	8100001	8200000	412		Chr5	8200000	8300000	7		Chr5	8200000	8300000	2797		Chr1	31120000	31130000	1		Chr5	8200000	8300000	5		Chr5	8200000	8300000	5
										Chr5	8200001	8300000	485		Chr5	8300000	8400000	7		Chr5	8300000	8400000	1649		Chr1	31130000	31140000	1		Chr5	8300000	8400000	2		Chr5	8300000	8400000	8
										Chr5	8300001	8400000	568		Chr5	8400000	8500000	9		Chr5	8400000	8500000	429		Chr1	31140000	31150000	1		Chr5	8400000	8500000	2		Chr5	8400000	8500000	8
										Chr5	8400001	8500000	636		Chr5	8500000	8600000	8		Chr5	8500000	8600000	3024		Chr1	31150000	31160000	2		Chr5	8500000	8600000	4		Chr5	8500000	8600000	8
										Chr5	8500001	8600000	570		Chr5	8600000	8700000	9		Chr5	8600000	8700000	1496		Chr1	31170000	31180000	1		Chr5	8600000	8700000	3		Chr5	8600000	8700000	8
										Chr5	8600001	8700000	649		Chr5	8700000	8800000	9		Chr5	8700000	8800000	863		Chr1	31190000	31200000	1		Chr5	8700000	8800000	1		Chr5	8700000	8800000	10
										Chr5	8700001	8800000	416		Chr5	8800000	8900000	9		Chr5	8800000	8900000	1031		Chr1	3120000	3130000	2		Chr5	8800000	8900000	2		Chr5	8800000	8900000	9
										Chr5	8800001	8900000	380		Chr5	8900000	9000000	7		Chr5	8900000	9000000	2358		Chr1	31220000	31230000	1		Chr5	8900000	9000000	1		Chr5	8900000	9000000	9
										Chr5	8900001	9000000	632		Chr5	9000000	9100000	8		Chr5	9000000	9100000	1003		Chr1	31230000	31240000	2		Chr5	9000000	9100000	2		Chr5	9000000	9100000	8
										Chr5	9000001	9100000	452		Chr5	9100000	9200000	9		Chr5	9100000	9200000	736		Chr1	31240000	31250000	1		Chr5	9100000	9200000	5		Chr5	9100000	9200000	9
										Chr5	9100001	9200000	571		Chr5	9200000	9300000	9		Chr5	9200000	9300000	228		Chr1	31250000	31260000	3		Chr5	9200000	9300000	2		Chr5	9200000	9300000	7
										Chr5	9200001	9300000	590		Chr5	9300000	9400000	10		Chr5	9300000	9400000	1754		Chr1	31260000	31270000	1		Chr5	9300000	9400000	4		Chr5	9300000	9400000	10
										Chr5	9300001	9400000	465		Chr5	9400000	9500000	10		Chr5	9400000	9500000	2776		Chr1	31270000	31280000	2		Chr5	9400000	9500000	3		Chr5	9400000	9500000	10
										Chr5	9400001	9500000	607		Chr5	9500000	9600000	8		Chr5	9500000	9600000	3605		Chr1	31280000	31290000	1		Chr5	9500000	9600000	1		Chr5	9500000	9600000	10
										Chr5	9500001	9600000	347		Chr5	9600000	9700000	10		Chr5	9600000	9700000	4096		Chr1	3130000	3140000	2		Chr5	9600000	9700000	1		Chr5	9600000	9700000	8
										Chr5	9600001	9700000	402		Chr5	9700000	9800000	8		Chr5	9700000	9800000	4251		Chr1	31320000	31330000	1		Chr5	9700000	9800000	1		Chr5	9700000	9800000	9
										Chr5	9700001	9800000	354		Chr5	9800000	9900000	6		Chr5	9800000	9900000	2707		Chr1	31360000	31370000	1		Chr5	9800000	9900000	0		Chr5	9800000	9900000	10
										Chr5	9800001	9900000	97		Chr5	9900000	10000000	4		Chr5	9900000	10000000	1801		Chr1	31380000	31390000	1		Chr5	9900000	10000000	0		Chr5	9900000	10000000	10
										Chr5	9900001	10000000	58		Chr5	10000000	10100000	6		Chr5	10000000	10100000	81		Chr1	3140000	3150000	1		Chr5	10000000	10100000	0		Chr5	10000000	10100000	9
										Chr5	10000001	10100000	70		Chr5	10100000	10200000	6		Chr5	10100000	10200000	29		Chr1	31420000	31430000	1		Chr5	10100000	10200000	1		Chr5	10100000	10200000	10
										Chr5	10100001	10200000	237		Chr5	10200000	10300000	5		Chr5	10200000	10300000	530		Chr1	31430000	31440000	1		Chr5	10200000	10300000	1		Chr5	10200000	10300000	8
										Chr5	10200001	10300000	244		Chr5	10300000	10400000	6		Chr5	10300000	10400000	742		Chr1	31440000	31450000	1		Chr5	10300000	10400000	0		Chr5	10300000	10400000	8
										Chr5	10300001	10400000	159		Chr5	10400000	10500000	6		Chr5	10400000	10500000	298		Chr1	31480000	31490000	2		Chr5	10400000	10500000	2		Chr5	10400000	10500000	10
										Chr5	10400001	10500000	135		Chr5	10500000	10600000	7		Chr5	10500000	10600000	1689		Chr1	31490000	31500000	1		Chr5	10500000	10600000	1		Chr5	10500000	10600000	9
										Chr5	10500001	10600000	177		Chr5	10600000	10700000	7		Chr5	10600000	10700000	982		Chr1	31500000	31510000	1		Chr5	10600000	10700000	1		Chr5	10600000	10700000	8
										Chr5	10600001	10700000	175		Chr5	10700000	10800000	10		Chr5	10700000	10800000	2100		Chr1	3150000	3160000	1		Chr5	10700000	10800000	0		Chr5	10700000	10800000	6
										Chr5	10700001	10800000	273		Chr5	10800000	10900000	8		Chr5	10800000	10900000	2049		Chr1	31520000	31530000	2		Chr5	10800000	10900000	3		Chr5	10800000	10900000	8
										Chr5	10800001	10900000	465		Chr5	10900000	11000000	9		Chr5	10900000	11000000	674		Chr1	31540000	31550000	1		Chr5	10900000	11000000	1		Chr5	10900000	11000000	7
										Chr5	10900001	11000000	541		Chr5	11000000	11100000	8		Chr5	11000000	11100000	1949		Chr1	31620000	31630000	1		Chr5	11000000	11100000	0		Chr5	11000000	11100000	9
										Chr5	11000001	11100000	535		Chr5	11100000	11200000	10		Chr5	11100000	11200000	3192		Chr1	31650000	31660000	1		Chr5	11100000	11200000	4		Chr5	11100000	11200000	8
										Chr5	11100001	11200000	185		Chr5	11200000	11300000	8		Chr5	11200000	11300000	1528		Chr1	31660000	31670000	1		Chr5	11200000	11300000	3		Chr5	11200000	11300000	5
										Chr5	11200001	11300000	559		Chr5	11300000	11400000	8		Chr5	11300000	11400000	4227		Chr1	31680000	31690000	1		Chr5	11300000	11400000	6		Chr5	11300000	11400000	9
										Chr5	11300001	11400000	361		Chr5	11400000	11500000	9		Chr5	11400000	11500000	3191		Chr1	31690000	31700000	1		Chr5	11400000	11500000	2		Chr5	11400000	11500000	8
										Chr5	11400001	11500000	529		Chr5	11500000	11600000	8		Chr5	11500000	11600000	1868		Chr1	31700000	31710000	2		Chr5	11500000	11600000	4		Chr5	11500000	11600000	10
										Chr5	11500001	11600000	142		Chr5	11600000	11700000	8		Chr5	11600000	11700000	665		Chr1	3170000	3180000	6		Chr5	11600000	11700000	3		Chr5	11600000	11700000	8
										Chr5	11600001	11700000	504		Chr5	11700000	11800000	8		Chr5	11700000	11800000	4233		Chr1	31710000	31720000	1		Chr5	11700000	11800000	0		Chr5	11700000	11800000	8
										Chr5	11700001	11800000	433		Chr5	11800000	11900000	3		Chr5	11800000	11900000	29		Chr1	31720000	31730000	1		Chr5	11800000	11900000	0		Chr5	11800000	11900000	10
										Chr5	11800001	11900000	103		Chr5	11900000	12000000	9		Chr5	11900000	12000000	2903		Chr1	31730000	31740000	1		Chr5	11900000	12000000	5		Chr5	11900000	12000000	8
										Chr5	11900001	12000000	206		Chr5	12000000	12100000	10		Chr5	12000000	12100000	1463		Chr1	31750000	31760000	3		Chr5	12000000	12100000	2		Chr5	12000000	12100000	10
										Chr5	12000001	12100000	121		Chr5	12100000	12200000	6		Chr5	12100000	12200000	2052		Chr1	31760000	31770000	1		Chr5	12100000	12200000	0		Chr5	12100000	12200000	10
										Chr5	12100001	12200000	167		Chr5	12200000	12300000	10		Chr5	12200000	12300000	3827		Chr1	31770000	31780000	3		Chr5	12200000	12300000	0		Chr5	12200000	12300000	10
										Chr5	12200001	12300000	168		Chr5	12300000	12400000	8		Chr5	12300000	12400000	1480		Chr1	31780000	31790000	1		Chr5	12300000	12400000	1		Chr5	12300000	12400000	9
										Chr5	12300001	12400000	229		Chr5	12400000	12500000	10		Chr5	12400000	12500000	5701		Chr1	31790000	31800000	1		Chr5	12400000	12500000	4		Chr5	12400000	12500000	10
										Chr5	12400001	12500000	253		Chr5	12500000	12600000	10		Chr5	12500000	12600000	3436		Chr1	31800000	31810000	1		Chr5	12500000	12600000	6		Chr5	12500000	12600000	10
										Chr5	12500001	12600000	162		Chr5	12600000	12700000	10		Chr5	12600000	12700000	5911		Chr1	3180000	3190000	1		Chr5	12600000	12700000	0		Chr5	12600000	12700000	10
										Chr5	12600001	12700000	301		Chr5	12700000	12800000	8		Chr5	12700000	12800000	2308		Chr1	31810000	31820000	1		Chr5	12700000	12800000	0		Chr5	12700000	12800000	9
										Chr5	12700001	12800000	225		Chr5	12800000	12900000	9		Chr5	12800000	12900000	4449		Chr1	31820000	31830000	1		Chr5	12800000	12900000	3		Chr5	12800000	12900000	9
										Chr5	12800001	12900000	374		Chr5	12900000	13000000	5		Chr5	12900000	13000000	58		Chr1	31850000	31860000	2		Chr5	12900000	13000000	0		Chr5	12900000	13000000	6
										Chr5	12900001	13000000	249		Chr5	13000000	13100000	8		Chr5	13000000	13100000	995		Chr1	31860000	31870000	1		Chr5	13000000	13100000	6		Chr5	13000000	13100000	6
										Chr5	13000001	13100000	669		Chr5	13100000	13200000	9		Chr5	13100000	13200000	1967		Chr1	31870000	31880000	1		Chr5	13100000	13200000	2		Chr5	13100000	13200000	9
										Chr5	13100001	13200000	407		Chr5	13200000	13300000	8		Chr5	13200000	13300000	1454		Chr1	31880000	31890000	4		Chr5	13200000	13300000	0		Chr5	13200000	13300000	9
										Chr5	13200001	13300000	337		Chr5	13300000	13400000	10		Chr5	13300000	13400000	1235		Chr1	31890000	31900000	3		Chr5	13300000	13400000	0		Chr5	13300000	13400000	7
										Chr5	13300001	13400000	452		Chr5	13400000	13500000	9		Chr5	13400000	13500000	1000		Chr1	31900000	31910000	4		Chr5	13400000	13500000	3		Chr5	13400000	13500000	8
										Chr5	13400001	13500000	679		Chr5	13500000	13600000	8		Chr5	13500000	13600000	1688		Chr1	3190000	3200000	2		Chr5	13500000	13600000	1		Chr5	13500000	13600000	6
										Chr5	13500001	13600000	759		Chr5	13600000	13700000	9		Chr5	13600000	13700000	1442		Chr1	31910000	31920000	1		Chr5	13600000	13700000	1		Chr5	13600000	13700000	7
										Chr5	13600001	13700000	722		Chr5	13700000	13800000	8		Chr5	13700000	13800000	20		Chr1	31920000	31930000	1		Chr5	13700000	13800000	1		Chr5	13700000	13800000	5
										Chr5	13700001	13800000	681		Chr5	13800000	13900000	8		Chr5	13800000	13900000	167		Chr1	31930000	31940000	3		Chr5	13800000	13900000	3		Chr5	13800000	13900000	5
										Chr5	13800001	13900000	499		Chr5	13900000	14000000	10		Chr5	13900000	14000000	5891		Chr1	31940000	31950000	1		Chr5	13900000	14000000	8		Chr5	13900000	14000000	4
										Chr5	13900001	14000000	451		Chr5	14000000	14100000	8		Chr5	14000000	14100000	2740		Chr1	31950000	31960000	1		Chr5	14000000	14100000	2		Chr5	14000000	14100000	9
										Chr5	14000001	14100000	359		Chr5	14100000	14200000	6		Chr5	14100000	14200000	789		Chr1	31960000	31970000	1		Chr5	14100000	14200000	2		Chr5	14100000	14200000	6
										Chr5	14100001	14200000	380		Chr5	14200000	14300000	9		Chr5	14200000	14300000	1833		Chr1	31970000	31980000	2		Chr5	14200000	14300000	3		Chr5	14200000	14300000	9
										Chr5	14200001	14300000	627		Chr5	14300000	14400000	9		Chr5	14300000	14400000	4731		Chr1	31980000	31990000	1		Chr5	14300000	14400000	4		Chr5	14300000	14400000	6
										Chr5	14300001	14400000	481		Chr5	14400000	14500000	8		Chr5	14400000	14500000	1842		Chr1	3200000	3210000	3		Chr5	14400000	14500000	0		Chr5	14400000	14500000	7
										Chr5	14400001	14500000	570		Chr5	14500000	14600000	8		Chr5	14500000	14600000	946		Chr1	320000	330000	1		Chr5	14500000	14600000	1		Chr5	14500000	14600000	7
										Chr5	14500001	14600000	357		Chr5	14600000	14700000	8		Chr5	14600000	14700000	136		Chr1	32020000	32030000	2		Chr5	14600000	14700000	1		Chr5	14600000	14700000	5
										Chr5	14600001	14700000	645		Chr5	14700000	14800000	8		Chr5	14700000	14800000	946		Chr1	32030000	32040000	1		Chr5	14700000	14800000	2		Chr5	14700000	14800000	6
										Chr5	14700001	14800000	622		Chr5	14800000	14900000	10		Chr5	14800000	14900000	1073		Chr1	32040000	32050000	2		Chr5	14800000	14900000	2		Chr5	14800000	14900000	4
										Chr5	14800001	14900000	655		Chr5	14900000	15000000	10		Chr5	14900000	15000000	477		Chr1	32050000	32060000	1		Chr5	14900000	15000000	2		Chr5	14900000	15000000	5
										Chr5	14900001	15000000	593		Chr5	15000000	15100000	7		Chr5	15000000	15100000	113		Chr1	32070000	32080000	1		Chr5	15000000	15100000	5		Chr5	15000000	15100000	6
										Chr5	15000001	15100000	685		Chr5	15100000	15200000	8		Chr5	15100000	15200000	1458		Chr1	32080000	32090000	1		Chr5	15100000	15200000	4		Chr5	15100000	15200000	5
										Chr5	15100001	15200000	644		Chr5	15200000	15300000	8		Chr5	15200000	15300000	996		Chr1	3210000	3220000	1		Chr5	15200000	15300000	2		Chr5	15200000	15300000	8
										Chr5	15200001	15300000	385		Chr5	15300000	15400000	6		Chr5	15300000	15400000	2687		Chr1	32130000	32140000	1		Chr5	15300000	15400000	5		Chr5	15300000	15400000	9
										Chr5	15300001	15400000	208		Chr5	15400000	15500000	7		Chr5	15400000	15500000	1420		Chr1	32150000	32160000	1		Chr5	15400000	15500000	3		Chr5	15400000	15500000	9
										Chr5	15400001	15500000	207		Chr5	15500000	15600000	9		Chr5	15500000	15600000	2340		Chr1	32190000	32200000	1		Chr5	15500000	15600000	6		Chr5	15500000	15600000	9
										Chr5	15500001	15600000	569		Chr5	15600000	15700000	9		Chr5	15600000	15700000	1496		Chr1	32200000	32210000	1		Chr5	15600000	15700000	5		Chr5	15600000	15700000	9
										Chr5	15600001	15700000	706		Chr5	15700000	15800000	6		Chr5	15700000	15800000	602		Chr1	32260000	32270000	1		Chr5	15700000	15800000	2		Chr5	15700000	15800000	6
										Chr5	15700001	15800000	600		Chr5	15800000	15900000	7		Chr5	15800000	15900000	803		Chr1	32270000	32280000	1		Chr5	15800000	15900000	2		Chr5	15800000	15900000	6
										Chr5	15800001	15900000	312		Chr5	15900000	16000000	6		Chr5	15900000	16000000	988		Chr1	32280000	32290000	2		Chr5	15900000	16000000	0		Chr5	15900000	16000000	6
										Chr5	15900001	16000000	430		Chr5	16000000	16100000	8		Chr5	16000000	16100000	1673		Chr1	32290000	32300000	1		Chr5	16000000	16100000	1		Chr5	16000000	16100000	2
										Chr5	16000001	16100000	555		Chr5	16100000	16200000	6		Chr5	16100000	16200000	1010		Chr1	32300000	32310000	3		Chr5	16100000	16200000	3		Chr5	16100000	16200000	3
										Chr5	16100001	16200000	565		Chr5	16200000	16300000	9		Chr5	16200000	16300000	161		Chr1	3230000	3240000	3		Chr5	16200000	16300000	2		Chr5	16200000	16300000	3
										Chr5	16200001	16300000	716		Chr5	16300000	16400000	8		Chr5	16300000	16400000	330		Chr1	32310000	32320000	3		Chr5	16300000	16400000	6		Chr5	16300000	16400000	3
										Chr5	16300001	16400000	806		Chr5	16400000	16500000	8		Chr5	16400000	16500000	1063		Chr1	32330000	32340000	1		Chr5	16400000	16500000	2		Chr5	16400000	16500000	5
										Chr5	16400001	16500000	498		Chr5	16500000	16600000	10		Chr5	16500000	16600000	919		Chr1	32340000	32350000	1		Chr5	16500000	16600000	3		Chr5	16500000	16600000	6
										Chr5	16500001	16600000	740		Chr5	16600000	16700000	7		Chr5	16600000	16700000	932		Chr1	32360000	32370000	1		Chr5	16600000	16700000	1		Chr5	16600000	16700000	4
										Chr5	16600001	16700000	717		Chr5	16700000	16800000	8		Chr5	16700000	16800000	1247		Chr1	32370000	32380000	2		Chr5	16700000	16800000	2		Chr5	16700000	16800000	5
										Chr5	16700001	16800000	654		Chr5	16800000	16900000	10		Chr5	16800000	16900000	57		Chr1	32380000	32390000	1		Chr5	16800000	16900000	1		Chr5	16800000	16900000	3
										Chr5	16800001	16900000	689		Chr5	16900000	17000000	10		Chr5	16900000	17000000	642		Chr1	32390000	32400000	5		Chr5	16900000	17000000	1		Chr5	16900000	17000000	3
										Chr5	16900001	17000000	665		Chr5	17000000	17100000	5		Chr5	17000000	17100000	1879		Chr1	32400000	32410000	2		Chr5	17000000	17100000	4		Chr5	17000000	17100000	3
										Chr5	17000001	17100000	835		Chr5	17100000	17200000	10		Chr5	17100000	17200000	5789		Chr1	32410000	32420000	1		Chr5	17100000	17200000	4		Chr5	17100000	17200000	7
										Chr5	17100001	17200000	395		Chr5	17200000	17300000	6		Chr5	17200000	17300000	245		Chr1	32430000	32440000	3		Chr5	17200000	17300000	1		Chr5	17200000	17300000	4
										Chr5	17200001	17300000	551		Chr5	17300000	17400000	7		Chr5	17300000	17400000	570		Chr1	32450000	32460000	3		Chr5	17300000	17400000	3		Chr5	17300000	17400000	6
										Chr5	17300001	17400000	843		Chr5	17400000	17500000	6		Chr5	17400000	17500000	10		Chr1	32460000	32470000	1		Chr5	17400000	17500000	2		Chr5	17400000	17500000	5
										Chr5	17400001	17500000	402		Chr5	17500000	17600000	10		Chr5	17500000	17600000	812		Chr1	3250000	3260000	1		Chr5	17500000	17600000	1		Chr5	17500000	17600000	4
										Chr5	17500001	17600000	661		Chr5	17600000	17700000	7		Chr5	17600000	17700000	12		Chr1	32510000	32520000	1		Chr5	17600000	17700000	4		Chr5	17600000	17700000	4
										Chr5	17600001	17700000	776		Chr5	17700000	17800000	6		Chr5	17700000	17800000	99		Chr1	32520000	32530000	1		Chr5	17700000	17800000	5		Chr5	17700000	17800000	4
										Chr5	17700001	17800000	563		Chr5	17800000	17900000	7		Chr5	17800000	17900000	698		Chr1	32530000	32540000	2		Chr5	17800000	17900000	3		Chr5	17800000	17900000	4
										Chr5	17800001	17900000	790		Chr5	17900000	18000000	6		Chr5	17900000	18000000	806		Chr1	32540000	32550000	2		Chr5	17900000	18000000	4		Chr5	17900000	18000000	3
										Chr5	17900001	18000000	778		Chr5	18000000	18100000	10		Chr5	18000000	18100000	1579		Chr1	32570000	32580000	1		Chr5	18000000	18100000	3		Chr5	18000000	18100000	3
										Chr5	18000001	18100000	790		Chr5	18100000	18200000	7		Chr5	18100000	18200000	1177		Chr1	32600000	32610000	1		Chr5	18100000	18200000	4		Chr5	18100000	18200000	6
										Chr5	18100001	18200000	627		Chr5	18200000	18300000	8		Chr5	18200000	18300000	1673		Chr1	3260000	3270000	1		Chr5	18200000	18300000	3		Chr5	18200000	18300000	8
										Chr5	18200001	18300000	598		Chr5	18300000	18400000	9		Chr5	18300000	18400000	888		Chr1	32640000	32650000	1		Chr5	18300000	18400000	2		Chr5	18300000	18400000	5
										Chr5	18300001	18400000	615		Chr5	18400000	18500000	6		Chr5	18400000	18500000	28		Chr1	32670000	32680000	1		Chr5	18400000	18500000	1		Chr5	18400000	18500000	2
										Chr5	18400001	18500000	769		Chr5	18500000	18600000	6		Chr5	18500000	18600000	200		Chr1	32680000	32690000	2		Chr5	18500000	18600000	2		Chr5	18500000	18600000	5
										Chr5	18500001	18600000	690		Chr5	18600000	18700000	7		Chr5	18600000	18700000	219		Chr1	32690000	32700000	1		Chr5	18600000	18700000	1		Chr5	18600000	18700000	4
										Chr5	18600001	18700000	497		Chr5	18700000	18800000	5		Chr5	18700000	18800000	9		Chr1	3270000	3280000	1		Chr5	18700000	18800000	2		Chr5	18700000	18800000	4
										Chr5	18700001	18800000	773		Chr5	18800000	18900000	9		Chr5	18800000	18900000	1031		Chr1	32710000	32720000	2		Chr5	18800000	18900000	3		Chr5	18800000	18900000	3
										Chr5	18800001	18900000	777		Chr5	18900000	19000000	8		Chr5	18900000	19000000	1233		Chr1	32720000	32730000	1		Chr5	18900000	19000000	3		Chr5	18900000	19000000	3
										Chr5	18900001	19000000	698		Chr5	19000000	19100000	8		Chr5	19000000	19100000	567		Chr1	32740000	32750000	2		Chr5	19000000	19100000	2		Chr5	19000000	19100000	3
										Chr5	19000001	19100000	752		Chr5	19100000	19200000	6		Chr5	19100000	19200000	621		Chr1	32750000	32760000	1		Chr5	19100000	19200000	1		Chr5	19100000	19200000	1
										Chr5	19100001	19200000	800		Chr5	19200000	19300000	7		Chr5	19200000	19300000	32		Chr1	32780000	32790000	2		Chr5	19200000	19300000	4		Chr5	19200000	19300000	5
										Chr5	19200001	19300000	869		Chr5	19300000	19400000	7		Chr5	19300000	19400000	931		Chr1	32790000	32800000	1		Chr5	19300000	19400000	3		Chr5	19300000	19400000	3
										Chr5	19300001	19400000	725		Chr5	19400000	19500000	7		Chr5	19400000	19500000	612		Chr1	32800000	32810000	1		Chr5	19400000	19500000	5		Chr5	19400000	19500000	4
										Chr5	19400001	19500000	691		Chr5	19500000	19600000	10		Chr5	19500000	19600000	1273		Chr1	3280000	3290000	4		Chr5	19500000	19600000	2		Chr5	19500000	19600000	2
										Chr5	19500001	19600000	733		Chr5	19600000	19700000	9		Chr5	19600000	19700000	1033		Chr1	32810000	32820000	1		Chr5	19600000	19700000	0		Chr5	19600000	19700000	3
										Chr5	19600001	19700000	615		Chr5	19700000	19800000	8		Chr5	19700000	19800000	514		Chr1	32860000	32870000	1		Chr5	19700000	19800000	2		Chr5	19700000	19800000	4
										Chr5	19700001	19800000	736		Chr5	19800000	19900000	8		Chr5	19800000	19900000	1507		Chr1	32880000	32890000	3		Chr5	19800000	19900000	4		Chr5	19800000	19900000	3
										Chr5	19800001	19900000	737		Chr5	19900000	20000000	9		Chr5	19900000	20000000	283		Chr1	32900000	32910000	2		Chr5	19900000	20000000	3		Chr5	19900000	20000000	4
										Chr5	19900001	20000000	643		Chr5	20000000	20100000	8		Chr5	20000000	20100000	1571		Chr1	3290000	3300000	7		Chr5	20000000	20100000	4		Chr5	20000000	20100000	5
										Chr5	20000001	20100000	704		Chr5	20100000	20200000	6		Chr5	20100000	20200000	209		Chr1	32930000	32940000	1		Chr5	20100000	20200000	1		Chr5	20100000	20200000	4
										Chr5	20100001	20200000	747		Chr5	20200000	20300000	8		Chr5	20200000	20300000	792		Chr1	32940000	32950000	1		Chr5	20200000	20300000	3		Chr5	20200000	20300000	4
										Chr5	20200001	20300000	677		Chr5	20300000	20400000	8		Chr5	20300000	20400000	195		Chr1	32950000	32960000	2		Chr5	20300000	20400000	4		Chr5	20300000	20400000	7
										Chr5	20300001	20400000	562		Chr5	20400000	20500000	9		Chr5	20400000	20500000	72		Chr1	32970000	32980000	2		Chr5	20400000	20500000	3		Chr5	20400000	20500000	1
										Chr5	20400001	20500000	769		Chr5	20500000	20600000	10		Chr5	20500000	20600000	112		Chr1	32980000	32990000	2		Chr5	20500000	20600000	4		Chr5	20500000	20600000	3
										Chr5	20500001	20600000	759		Chr5	20600000	20700000	9		Chr5	20600000	20700000	1420		Chr1	33000000	33010000	2		Chr5	20600000	20700000	3		Chr5	20600000	20700000	5
										Chr5	20600001	20700000	770		Chr5	20700000	20800000	7		Chr5	20700000	20800000	14		Chr1	3300000	3310000	8		Chr5	20700000	20800000	3		Chr5	20700000	20800000	1
										Chr5	20700001	20800000	726		Chr5	20800000	20900000	6		Chr5	20800000	20900000	193		Chr1	330000	340000	1		Chr5	20800000	20900000	3		Chr5	20800000	20900000	2
										Chr5	20800001	20900000	615		Chr5	20900000	21000000	9		Chr5	20900000	21000000	835		Chr1	33030000	33040000	1		Chr5	20900000	21000000	2		Chr5	20900000	21000000	3
										Chr5	20900001	21000000	720		Chr5	21000000	21100000	8		Chr5	21000000	21100000	15		Chr1	33040000	33050000	1		Chr5	21000000	21100000	2		Chr5	21000000	21100000	6
										Chr5	21000001	21100000	724		Chr5	21100000	21200000	10		Chr5	21100000	21200000	664		Chr1	33050000	33060000	2		Chr5	21100000	21200000	1		Chr5	21100000	21200000	7
										Chr5	21100001	21200000	752		Chr5	21200000	21300000	8		Chr5	21200000	21300000	25		Chr1	33060000	33070000	2		Chr5	21200000	21300000	0		Chr5	21200000	21300000	3
										Chr5	21200001	21300000	721		Chr5	21300000	21400000	7		Chr5	21300000	21400000	173		Chr1	33080000	33090000	1		Chr5	21300000	21400000	2		Chr5	21300000	21400000	5
										Chr5	21300001	21400000	551		Chr5	21400000	21500000	9		Chr5	21400000	21500000	1620		Chr1	33090000	33100000	2		Chr5	21400000	21500000	4		Chr5	21400000	21500000	3
										Chr5	21400001	21500000	678		Chr5	21500000	21600000	7		Chr5	21500000	21600000	950		Chr1	3310000	3320000	5		Chr5	21500000	21600000	1		Chr5	21500000	21600000	4
										Chr5	21500001	21600000	597		Chr5	21600000	21700000	8		Chr5	21600000	21700000	1653		Chr1	33110000	33120000	1		Chr5	21600000	21700000	6		Chr5	21600000	21700000	5
										Chr5	21600001	21700000	739		Chr5	21700000	21800000	9		Chr5	21700000	21800000	915		Chr1	33130000	33140000	1		Chr5	21700000	21800000	3		Chr5	21700000	21800000	6
										Chr5	21700001	21800000	805		Chr5	21800000	21900000	9		Chr5	21800000	21900000	1573		Chr1	33160000	33170000	1		Chr5	21800000	21900000	0		Chr5	21800000	21900000	10
										Chr5	21800001	21900000	450		Chr5	21900000	22000000	8		Chr5	21900000	22000000	326		Chr1	33170000	33180000	1		Chr5	21900000	22000000	1		Chr5	21900000	22000000	3
										Chr5	21900001	22000000	875		Chr5	22000000	22100000	10		Chr5	22000000	22100000	2868		Chr1	33200000	33210000	1		Chr5	22000000	22100000	4		Chr5	22000000	22100000	4
										Chr5	22000001	22100000	531		Chr5	22100000	22200000	8		Chr5	22100000	22200000	547		Chr1	3320000	3330000	1		Chr5	22100000	22200000	2		Chr5	22100000	22200000	6
										Chr5	22100001	22200000	643		Chr5	22200000	22300000	10		Chr5	22200000	22300000	493		Chr1	33210000	33220000	1		Chr5	22200000	22300000	2		Chr5	22200000	22300000	4
										Chr5	22200001	22300000	773		Chr5	22300000	22400000	9		Chr5	22300000	22400000	1098		Chr1	33220000	33230000	1		Chr5	22300000	22400000	3		Chr5	22300000	22400000	6
										Chr5	22300001	22400000	632		Chr5	22400000	22500000	9		Chr5	22400000	22500000	13		Chr1	33230000	33240000	1		Chr5	22400000	22500000	1		Chr5	22400000	22500000	1
										Chr5	22400001	22500000	817		Chr5	22500000	22600000	9		Chr5	22500000	22600000	14		Chr1	33250000	33260000	1		Chr5	22500000	22600000	0		Chr5	22500000	22600000	1
										Chr5	22500001	22600000	723		Chr5	22600000	22700000	6		Chr5	22600000	22700000	9		Chr1	33280000	33290000	3		Chr5	22600000	22700000	0		Chr5	22600000	22700000	1
										Chr5	22600001	22700000	825		Chr5	22700000	22800000	10		Chr5	22700000	22800000	1029		Chr1	3330000	3340000	1		Chr5	22700000	22800000	3		Chr5	22700000	22800000	4
										Chr5	22700001	22800000	785		Chr5	22800000	22900000	7		Chr5	22800000	22900000	21		Chr1	33320000	33330000	1		Chr5	22800000	22900000	3		Chr5	22800000	22900000	6
										Chr5	22800001	22900000	699		Chr5	22900000	23000000	8		Chr5	22900000	23000000	689		Chr1	33350000	33360000	2		Chr5	22900000	23000000	3		Chr5	22900000	23000000	2
										Chr5	22900001	23000000	710		Chr5	23000000	23100000	8		Chr5	23000000	23100000	34		Chr1	33360000	33370000	2		Chr5	23000000	23100000	2		Chr5	23000000	23100000	3
										Chr5	23000001	23100000	682		Chr5	23100000	23200000	8		Chr5	23100000	23200000	1770		Chr1	33370000	33380000	2		Chr5	23100000	23200000	4		Chr5	23100000	23200000	1
										Chr5	23100001	23200000	582		Chr5	23200000	23300000	8		Chr5	23200000	23300000	1384		Chr1	33380000	33390000	1		Chr5	23200000	23300000	0		Chr5	23200000	23300000	9
										Chr5	23200001	23300000	649		Chr5	23300000	23400000	7		Chr5	23300000	23400000	564		Chr1	33400000	33410000	2		Chr5	23300000	23400000	0		Chr5	23300000	23400000	2
										Chr5	23300001	23400000	704		Chr5	23400000	23500000	8		Chr5	23400000	23500000	28		Chr1	33410000	33420000	1		Chr5	23400000	23500000	4		Chr5	23400000	23500000	3
										Chr5	23400001	23500000	795		Chr5	23500000	23600000	8		Chr5	23500000	23600000	1056		Chr1	33420000	33430000	2		Chr5	23500000	23600000	4		Chr5	23500000	23600000	2
										Chr5	23500001	23600000	761		Chr5	23600000	23700000	9		Chr5	23600000	23700000	1482		Chr1	33430000	33440000	1		Chr5	23600000	23700000	3		Chr5	23600000	23700000	5
										Chr5	23600001	23700000	841		Chr5	23700000	23800000	9		Chr5	23700000	23800000	19		Chr1	33440000	33450000	2		Chr5	23700000	23800000	5		Chr5	23700000	23800000	3
										Chr5	23700001	23800000	806		Chr5	23800000	23900000	6		Chr5	23800000	23900000	21		Chr1	33450000	33460000	2		Chr5	23800000	23900000	4		Chr5	23800000	23900000	5
										Chr5	23800001	23900000	613		Chr5	23900000	24000000	9		Chr5	23900000	24000000	1003		Chr1	33460000	33470000	1		Chr5	23900000	24000000	1		Chr5	23900000	24000000	3
										Chr5	23900001	24000000	673		Chr5	24000000	24100000	8		Chr5	24000000	24100000	22		Chr1	33500000	33510000	1		Chr5	24000000	24100000	2		Chr5	24000000	24100000	0
										Chr5	24000001	24100000	762		Chr5	24100000	24200000	8		Chr5	24100000	24200000	13		Chr1	3350000	3360000	1		Chr5	24100000	24200000	1		Chr5	24100000	24200000	1
										Chr5	24100001	24200000	866		Chr5	24200000	24300000	7		Chr5	24200000	24300000	469		Chr1	33510000	33520000	1		Chr5	24200000	24300000	2		Chr5	24200000	24300000	5
										Chr5	24200001	24300000	626		Chr5	24300000	24400000	9		Chr5	24300000	24400000	81		Chr1	33520000	33530000	3		Chr5	24300000	24400000	1		Chr5	24300000	24400000	3
										Chr5	24300001	24400000	780		Chr5	24400000	24500000	5		Chr5	24400000	24500000	630		Chr1	33530000	33540000	8		Chr5	24400000	24500000	0		Chr5	24400000	24500000	4
										Chr5	24400001	24500000	672		Chr5	24500000	24600000	9		Chr5	24500000	24600000	452		Chr1	33540000	33550000	3		Chr5	24500000	24600000	3		Chr5	24500000	24600000	5
										Chr5	24500001	24600000	666		Chr5	24600000	24700000	6		Chr5	24600000	24700000	12		Chr1	33550000	33560000	2		Chr5	24600000	24700000	4		Chr5	24600000	24700000	3
										Chr5	24600001	24700000	768		Chr5	24700000	24800000	9		Chr5	24700000	24800000	107		Chr1	33560000	33570000	1		Chr5	24700000	24800000	0		Chr5	24700000	24800000	2
										Chr5	24700001	24800000	680		Chr5	24800000	24900000	7		Chr5	24800000	24900000	926		Chr1	33570000	33580000	1		Chr5	24800000	24900000	1		Chr5	24800000	24900000	8
										Chr5	24800001	24900000	654		Chr5	24900000	25000000	9		Chr5	24900000	25000000	1490		Chr1	33580000	33590000	3		Chr5	24900000	25000000	1		Chr5	24900000	25000000	7
										Chr5	24900001	25000000	424		Chr5	25000000	25100000	7		Chr5	25000000	25100000	419		Chr1	33590000	33600000	5		Chr5	25000000	25100000	5		Chr5	25000000	25100000	2
										Chr5	25000001	25100000	719		Chr5	25100000	25200000	8		Chr5	25100000	25200000	1033		Chr1	33600000	33610000	1		Chr5	25100000	25200000	1		Chr5	25100000	25200000	5
										Chr5	25100001	25200000	641		Chr5	25200000	25300000	9		Chr5	25200000	25300000	467		Chr1	33610000	33620000	2		Chr5	25200000	25300000	1		Chr5	25200000	25300000	5
										Chr5	25200001	25300000	684		Chr5	25300000	25400000	6		Chr5	25300000	25400000	298		Chr1	33620000	33630000	3		Chr5	25300000	25400000	3		Chr5	25300000	25400000	2
										Chr5	25300001	25400000	839		Chr5	25400000	25500000	9		Chr5	25400000	25500000	63		Chr1	33630000	33640000	2		Chr5	25400000	25500000	4		Chr5	25400000	25500000	5
										Chr5	25400001	25500000	710		Chr5	25500000	25600000	6		Chr5	25500000	25600000	732		Chr1	33650000	33660000	1		Chr5	25500000	25600000	4		Chr5	25500000	25600000	4
										Chr5	25500001	25600000	785		Chr5	25600000	25700000	7		Chr5	25600000	25700000	226		Chr1	33670000	33680000	1		Chr5	25600000	25700000	2		Chr5	25600000	25700000	3
										Chr5	25600001	25700000	789		Chr5	25700000	25800000	7		Chr5	25700000	25800000	21		Chr1	33690000	33700000	1		Chr5	25700000	25800000	4		Chr5	25700000	25800000	2
										Chr5	25700001	25800000	732		Chr5	25800000	25900000	9		Chr5	25800000	25900000	262		Chr1	33700000	33710000	1		Chr5	25800000	25900000	5		Chr5	25800000	25900000	5
										Chr5	25800001	25900000	797		Chr5	25900000	26000000	6		Chr5	25900000	26000000	876		Chr1	3370000	3380000	3		Chr5	25900000	26000000	3		Chr5	25900000	26000000	5
										Chr5	25900001	26000000	574		Chr5	26000000	26100000	7		Chr5	26000000	26100000	1854		Chr1	33710000	33720000	1		Chr5	26000000	26100000	0		Chr5	26000000	26100000	5
										Chr5	26000001	26100000	347		Chr5	26100000	26200000	10		Chr5	26100000	26200000	535		Chr1	33720000	33730000	2		Chr5	26100000	26200000	5		Chr5	26100000	26200000	4
										Chr5	26100001	26200000	738		Chr5	26200000	26300000	10		Chr5	26200000	26300000	460		Chr1	33750000	33760000	2		Chr5	26200000	26300000	4		Chr5	26200000	26300000	4
										Chr5	26200001	26300000	768		Chr5	26300000	26400000	8		Chr5	26300000	26400000	37		Chr1	33770000	33780000	2		Chr5	26300000	26400000	0		Chr5	26300000	26400000	4
										Chr5	26300001	26400000	859		Chr5	26400000	26500000	10		Chr5	26400000	26500000	190		Chr1	33780000	33790000	2		Chr5	26400000	26500000	2		Chr5	26400000	26500000	6
										Chr5	26400001	26500000	511		Chr5	26500000	26600000	8		Chr5	26500000	26600000	1117		Chr1	33790000	33800000	2		Chr5	26500000	26600000	1		Chr5	26500000	26600000	3
										Chr5	26500001	26600000	755		Chr5	26600000	26700000	7		Chr5	26600000	26700000	13		Chr1	3380000	3390000	2		Chr5	26600000	26700000	2		Chr5	26600000	26700000	2
										Chr5	26600001	26700000	768		Chr5	26700000	26800000	8		Chr5	26700000	26800000	491		Chr1	33810000	33820000	1		Chr5	26700000	26800000	3		Chr5	26700000	26800000	4
										Chr5	26700001	26800000	669		Chr5	26800000	26900000	9		Chr5	26800000	26900000	25		Chr1	33820000	33830000	1		Chr5	26800000	26900000	2		Chr5	26800000	26900000	1
										Chr5	26800001	26900000	910		Chr5	26900000	27000000	10		Chr5	26900000	27000000	32		Chr1	33830000	33840000	2		Chr5	26900000	27000000	3		Chr5	26900000	27000000	2
										Chr5	26900001	27000000	922		Chr5	27000000	27100000	9		Chr5	27000000	27100000	682		Chr1	33840000	33850000	2		Chr5	27000000	27100000	1		Chr5	27000000	27100000	4
										Chr5	27000001	27100000	704		Chr5	27100000	27200000	5		Chr5	27100000	27200000	267		Chr1	33850000	33860000	1		Chr5	27100000	27200000	2		Chr5	27100000	27200000	5
										Chr5	27100001	27200000	723		Chr5	27200000	27300000	7		Chr5	27200000	27300000	12		Chr1	33860000	33870000	3		Chr5	27200000	27300000	2		Chr5	27200000	27300000	4
										Chr5	27200001	27300000	740		Chr5	27300000	27400000	7		Chr5	27300000	27400000	41		Chr1	33870000	33880000	2		Chr5	27300000	27400000	4		Chr5	27300000	27400000	4
										Chr5	27300001	27400000	637		Chr5	27400000	27500000	8		Chr5	27400000	27500000	43		Chr1	33880000	33890000	1		Chr5	27400000	27500000	1		Chr5	27400000	27500000	3
										Chr5	27400001	27500000	807		Chr5	27500000	27600000	7		Chr5	27500000	27600000	89		Chr1	33890000	33900000	2		Chr5	27500000	27600000	2		Chr5	27500000	27600000	3
										Chr5	27500001	27600000	786		Chr5	27600000	27700000	9		Chr5	27600000	27700000	20		Chr1	33900000	33910000	1		Chr5	27600000	27700000	0		Chr5	27600000	27700000	4
										Chr5	27600001	27700000	834		Chr5	27700000	27800000	7		Chr5	27700000	27800000	10		Chr1	33910000	33920000	3		Chr5	27700000	27800000	0		Chr5	27700000	27800000	2
										Chr5	27700001	27800000	898		Chr5	27800000	27900000	7		Chr5	27800000	27900000	74		Chr1	33920000	33930000	1		Chr5	27800000	27900000	2		Chr5	27800000	27900000	1
										Chr5	27800001	27900000	652		Chr5	27900000	28000000	8		Chr5	27900000	28000000	263		Chr1	33930000	33940000	1		Chr5	27900000	28000000	4		Chr5	27900000	28000000	5
										Chr5	27900001	28000000	869		Chr5	28000000	28100000	7		Chr5	28000000	28100000	51		Chr1	33960000	33970000	1		Chr5	28000000	28100000	1		Chr5	28000000	28100000	3
										Chr5	28000001	28100000	760		Chr5	28100000	28200000	6		Chr5	28100000	28200000	10		Chr1	33980000	33990000	2		Chr5	28100000	28200000	3		Chr5	28100000	28200000	2
										Chr5	28100001	28200000	784		Chr5	28200000	28300000	6		Chr5	28200000	28300000	712		Chr1	33990000	34000000	1		Chr5	28200000	28300000	1		Chr5	28200000	28300000	0
										Chr5	28200001	28300000	903		Chr5	28300000	28400000	8		Chr5	28300000	28400000	106		Chr1	3400000	3410000	2		Chr5	28300000	28400000	7		Chr5	28300000	28400000	4
										Chr5	28300001	28400000	904		Chr5	28400000	28500000	10		Chr5	28400000	28500000	284		Chr1	340000	350000	1		Chr5	28400000	28500000	4		Chr5	28400000	28500000	4
										Chr5	28400001	28500000	565		Chr5	28500000	28600000	7		Chr5	28500000	28600000	13		Chr1	34010000	34020000	1		Chr5	28500000	28600000	1		Chr5	28500000	28600000	1
										Chr5	28500001	28600000	738		Chr5	28600000	28700000	9		Chr5	28600000	28700000	65		Chr1	34020000	34030000	1		Chr5	28600000	28700000	4		Chr5	28600000	28700000	2
										Chr5	28600001	28700000	843		Chr5	28700000	28800000	7		Chr5	28700000	28800000	93		Chr1	34030000	34040000	3		Chr5	28700000	28800000	1		Chr5	28700000	28800000	2
										Chr5	28700001	28800000	702		Chr5	28800000	28900000	7		Chr5	28800000	28900000	19		Chr1	34040000	34050000	1		Chr5	28800000	28900000	3		Chr5	28800000	28900000	3
										Chr5	28800001	28900000	907		Chr5	28900000	29000000	9		Chr5	28900000	29000000	1820		Chr1	34050000	34060000	1		Chr5	28900000	29000000	6		Chr5	28900000	29000000	3
										Chr5	28900001	29000000	723		Chr5	29000000	29100000	8		Chr5	29000000	29100000	161		Chr1	34060000	34070000	1		Chr5	29000000	29100000	3		Chr5	29000000	29100000	4
										Chr5	29000001	29100000	665		Chr5	29100000	29200000	7		Chr5	29100000	29200000	45		Chr1	34070000	34080000	1		Chr5	29100000	29200000	2		Chr5	29100000	29200000	3
										Chr5	29100001	29200000	747		Chr5	29200000	29300000	10		Chr5	29200000	29300000	1287		Chr1	34080000	34090000	1		Chr5	29200000	29300000	3		Chr5	29200000	29300000	5
										Chr5	29200001	29300000	792		Chr5	29300000	29400000	8		Chr5	29300000	29400000	2043		Chr1	34090000	34100000	4		Chr5	29300000	29400000	5		Chr5	29300000	29400000	3
										Chr5	29300001	29400000	723		Chr5	29400000	29500000	4		Chr5	29400000	29500000	18		Chr1	34100000	34110000	1		Chr5	29400000	29500000	0		Chr5	29400000	29500000	4
										Chr5	29400001	29500000	563		Chr5	29500000	29600000	9		Chr5	29500000	29600000	21		Chr1	3410000	3420000	1		Chr5	29500000	29600000	3		Chr5	29500000	29600000	2
										Chr5	29500001	29600000	887		Chr5	29600000	29700000	9		Chr5	29600000	29700000	27		Chr1	34120000	34130000	1		Chr5	29600000	29700000	2		Chr5	29600000	29700000	3
										Chr5	29600001	29700000	865		Chr5	29700000	29800000	9		Chr5	29700000	29800000	1345		Chr1	34140000	34150000	1		Chr5	29700000	29800000	1		Chr5	29700000	29800000	6
										Chr5	29700001	29800000	590		Chr5	29800000	29900000	8		Chr5	29800000	29900000	482		Chr1	34160000	34170000	2		Chr5	29800000	29900000	2		Chr5	29800000	29900000	8
										Chr5	29800001	29900000	124		Chr5	29900000	29958434	5		Chr5	29900000	29958434	383		Chr1	34170000	34180000	2		Chr5	29900000	29958434	2		Chr5	29900000	29958434	6
										Chr5	29900001	29900834	231		Chr6	0	100000	9		Chr6	0	100000	1256		Chr1	34180000	34190000	2		Chr6	0	100000	4		Chr6	0	100000	9
										Chr6	1	100000	854		Chr6	100000	200000	7		Chr6	100000	200000	332		Chr1	34190000	34200000	2		Chr6	100000	200000	0		Chr6	100000	200000	7
										Chr6	100001	200000	122		Chr6	200000	300000	9		Chr6	200000	300000	76		Chr1	34200000	34210000	1		Chr6	200000	300000	5		Chr6	200000	300000	5
										Chr6	200001	300000	792		Chr6	300000	400000	8		Chr6	300000	400000	384		Chr1	34210000	34220000	1		Chr6	300000	400000	3		Chr6	300000	400000	8
										Chr6	300001	400000	767		Chr6	400000	500000	8		Chr6	400000	500000	17		Chr1	34220000	34230000	2		Chr6	400000	500000	3		Chr6	400000	500000	3
										Chr6	400001	500000	691		Chr6	500000	600000	5		Chr6	500000	600000	13		Chr1	34230000	34240000	1		Chr6	500000	600000	1		Chr6	500000	600000	3
										Chr6	500001	600000	668		Chr6	600000	700000	7		Chr6	600000	700000	876		Chr1	34250000	34260000	1		Chr6	600000	700000	2		Chr6	600000	700000	4
										Chr6	600001	700000	689		Chr6	700000	800000	8		Chr6	700000	800000	2640		Chr1	34260000	34270000	1		Chr6	700000	800000	2		Chr6	700000	800000	3
										Chr6	700001	800000	873		Chr6	800000	900000	9		Chr6	800000	900000	115		Chr1	34270000	34280000	2		Chr6	800000	900000	1		Chr6	800000	900000	5
										Chr6	800001	900000	733		Chr6	900000	1000000	9		Chr6	900000	1000000	85		Chr1	34280000	34290000	1		Chr6	900000	1000000	1		Chr6	900000	1000000	8
										Chr6	900001	1000000	909		Chr6	1000000	1100000	8		Chr6	1000000	1100000	891		Chr1	34290000	34300000	4		Chr6	1000000	1100000	5		Chr6	1000000	1100000	7
										Chr6	1000001	1100000	634		Chr6	1100000	1200000	8		Chr6	1100000	1200000	1157		Chr1	3430000	3440000	4		Chr6	1100000	1200000	5		Chr6	1100000	1200000	8
										Chr6	1100001	1200000	658		Chr6	1200000	1300000	7		Chr6	1200000	1300000	151		Chr1	34320000	34330000	1		Chr6	1200000	1300000	2		Chr6	1200000	1300000	10
										Chr6	1200001	1300000	517		Chr6	1300000	1400000	8		Chr6	1300000	1400000	1560		Chr1	34330000	34340000	1		Chr6	1300000	1400000	4		Chr6	1300000	1400000	8
										Chr6	1300001	1400000	214		Chr6	1400000	1500000	8		Chr6	1400000	1500000	146		Chr1	34350000	34360000	2		Chr6	1400000	1500000	4		Chr6	1400000	1500000	4
										Chr6	1400001	1500000	710		Chr6	1500000	1600000	9		Chr6	1500000	1600000	174		Chr1	34370000	34380000	2		Chr6	1500000	1600000	2		Chr6	1500000	1600000	2
										Chr6	1500001	1600000	882		Chr6	1600000	1700000	7		Chr6	1600000	1700000	144		Chr1	34380000	34390000	3		Chr6	1600000	1700000	4		Chr6	1600000	1700000	2
										Chr6	1600001	1700000	901		Chr6	1700000	1800000	8		Chr6	1700000	1800000	50		Chr1	34390000	34400000	3		Chr6	1700000	1800000	2		Chr6	1700000	1800000	3
										Chr6	1700001	1800000	831		Chr6	1800000	1900000	8		Chr6	1800000	1900000	88		Chr1	34400000	34410000	1		Chr6	1800000	1900000	3		Chr6	1800000	1900000	2
										Chr6	1800001	1900000	874		Chr6	1900000	2000000	8		Chr6	1900000	2000000	14		Chr1	3440000	3450000	1		Chr6	1900000	2000000	2		Chr6	1900000	2000000	3
										Chr6	1900001	2000000	907		Chr6	2000000	2100000	9		Chr6	2000000	2100000	80		Chr1	34430000	34440000	2		Chr6	2000000	2100000	2		Chr6	2000000	2100000	5
										Chr6	2000001	2100000	935		Chr6	2100000	2200000	9		Chr6	2100000	2200000	59		Chr1	34490000	34500000	3		Chr6	2100000	2200000	4		Chr6	2100000	2200000	5
										Chr6	2100001	2200000	773		Chr6	2200000	2300000	7		Chr6	2200000	2300000	53		Chr1	34500000	34510000	3		Chr6	2200000	2300000	2		Chr6	2200000	2300000	2
										Chr6	2200001	2300000	921		Chr6	2300000	2400000	8		Chr6	2300000	2400000	18		Chr1	34560000	34570000	1		Chr6	2300000	2400000	3		Chr6	2300000	2400000	3
										Chr6	2300001	2400000	785		Chr6	2400000	2500000	6		Chr6	2400000	2500000	56		Chr1	34570000	34580000	3		Chr6	2400000	2500000	1		Chr6	2400000	2500000	1
										Chr6	2400001	2500000	871		Chr6	2500000	2600000	7		Chr6	2500000	2600000	11		Chr1	34600000	34610000	1		Chr6	2500000	2600000	3		Chr6	2500000	2600000	2
										Chr6	2500001	2600000	702		Chr6	2600000	2700000	6		Chr6	2600000	2700000	1534		Chr1	3460000	3470000	1		Chr6	2600000	2700000	2		Chr6	2600000	2700000	7
										Chr6	2600001	2700000	716		Chr6	2700000	2800000	6		Chr6	2700000	2800000	413		Chr1	34620000	34630000	1		Chr6	2700000	2800000	4		Chr6	2700000	2800000	3
										Chr6	2700001	2800000	620		Chr6	2800000	2900000	7		Chr6	2800000	2900000	16		Chr1	34650000	34660000	1		Chr6	2800000	2900000	4		Chr6	2800000	2900000	1
										Chr6	2800001	2900000	795		Chr6	2900000	3000000	8		Chr6	2900000	3000000	558		Chr1	34670000	34680000	1		Chr6	2900000	3000000	5		Chr6	2900000	3000000	2
										Chr6	2900001	3000000	805		Chr6	3000000	3100000	9		Chr6	3000000	3100000	725		Chr1	34700000	34710000	1		Chr6	3000000	3100000	5		Chr6	3000000	3100000	6
										Chr6	3000001	3100000	870		Chr6	3100000	3200000	10		Chr6	3100000	3200000	559		Chr1	3470000	3480000	2		Chr6	3100000	3200000	5		Chr6	3100000	3200000	5
										Chr6	3100001	3200000	765		Chr6	3200000	3300000	8		Chr6	3200000	3300000	427		Chr1	34710000	34720000	1		Chr6	3200000	3300000	6		Chr6	3200000	3300000	7
										Chr6	3200001	3300000	826		Chr6	3300000	3400000	8		Chr6	3300000	3400000	131		Chr1	34720000	34730000	2		Chr6	3300000	3400000	3		Chr6	3300000	3400000	4
										Chr6	3300001	3400000	793		Chr6	3400000	3500000	10		Chr6	3400000	3500000	259		Chr1	34730000	34740000	1		Chr6	3400000	3500000	1		Chr6	3400000	3500000	4
										Chr6	3400001	3500000	708		Chr6	3500000	3600000	5		Chr6	3500000	3600000	92		Chr1	34740000	34750000	1		Chr6	3500000	3600000	2		Chr6	3500000	3600000	8
										Chr6	3500001	3600000	674		Chr6	3600000	3700000	8		Chr6	3600000	3700000	817		Chr1	34750000	34760000	1		Chr6	3600000	3700000	2		Chr6	3600000	3700000	6
										Chr6	3600001	3700000	623		Chr6	3700000	3800000	8		Chr6	3700000	3800000	73		Chr1	34760000	34770000	3		Chr6	3700000	3800000	5		Chr6	3700000	3800000	5
										Chr6	3700001	3800000	699		Chr6	3800000	3900000	10		Chr6	3800000	3900000	1869		Chr1	34780000	34790000	1		Chr6	3800000	3900000	5		Chr6	3800000	3900000	6
										Chr6	3800001	3900000	727		Chr6	3900000	4000000	6		Chr6	3900000	4000000	17		Chr1	34790000	34800000	3		Chr6	3900000	4000000	1		Chr6	3900000	4000000	3
										Chr6	3900001	4000000	754		Chr6	4000000	4100000	8		Chr6	4000000	4100000	847		Chr1	34800000	34810000	2		Chr6	4000000	4100000	3		Chr6	4000000	4100000	3
										Chr6	4000001	4100000	839		Chr6	4100000	4200000	8		Chr6	4100000	4200000	119		Chr1	3480000	3490000	2		Chr6	4100000	4200000	4		Chr6	4100000	4200000	2
										Chr6	4100001	4200000	791		Chr6	4200000	4300000	8		Chr6	4200000	4300000	533		Chr1	34820000	34830000	1		Chr6	4200000	4300000	4		Chr6	4200000	4300000	4
										Chr6	4200001	4300000	817		Chr6	4300000	4400000	7		Chr6	4300000	4400000	52		Chr1	34830000	34840000	1		Chr6	4300000	4400000	2		Chr6	4300000	4400000	4
										Chr6	4300001	4400000	800		Chr6	4400000	4500000	7		Chr6	4400000	4500000	570		Chr1	34840000	34850000	1		Chr6	4400000	4500000	5		Chr6	4400000	4500000	5
										Chr6	4400001	4500000	875		Chr6	4500000	4600000	10		Chr6	4500000	4600000	1497		Chr1	34850000	34860000	1		Chr6	4500000	4600000	5		Chr6	4500000	4600000	8
										Chr6	4500001	4600000	691		Chr6	4600000	4700000	6		Chr6	4600000	4700000	37		Chr1	34870000	34880000	1		Chr6	4600000	4700000	1		Chr6	4600000	4700000	3
										Chr6	4600001	4700000	661		Chr6	4700000	4800000	7		Chr6	4700000	4800000	15		Chr1	34880000	34890000	2		Chr6	4700000	4800000	1		Chr6	4700000	4800000	5
										Chr6	4700001	4800000	840		Chr6	4800000	4900000	5		Chr6	4800000	4900000	13		Chr1	34890000	34900000	1		Chr6	4800000	4900000	3		Chr6	4800000	4900000	3
										Chr6	4800001	4900000	777		Chr6	4900000	5000000	8		Chr6	4900000	5000000	148		Chr1	34900000	34910000	3		Chr6	4900000	5000000	0		Chr6	4900000	5000000	2
										Chr6	4900001	5000000	567		Chr6	5000000	5100000	6		Chr6	5000000	5100000	11		Chr1	3490000	3500000	1		Chr6	5000000	5100000	1		Chr6	5000000	5100000	2
										Chr6	5000001	5100000	780		Chr6	5100000	5200000	8		Chr6	5100000	5200000	30		Chr1	34910000	34920000	2		Chr6	5100000	5200000	1		Chr6	5100000	5200000	4
										Chr6	5100001	5200000	803		Chr6	5200000	5300000	9		Chr6	5200000	5300000	20		Chr1	34930000	34940000	1		Chr6	5200000	5300000	2		Chr6	5200000	5300000	5
										Chr6	5200001	5300000	741		Chr6	5300000	5400000	4		Chr6	5300000	5400000	474		Chr1	34960000	34970000	3		Chr6	5300000	5400000	1		Chr6	5300000	5400000	3
										Chr6	5300001	5400000	843		Chr6	5400000	5500000	7		Chr6	5400000	5500000	1847		Chr1	34980000	34990000	3		Chr6	5400000	5500000	3		Chr6	5400000	5500000	2
										Chr6	5400001	5500000	736		Chr6	5500000	5600000	7		Chr6	5500000	5600000	110		Chr1	34990000	35000000	3		Chr6	5500000	5600000	1		Chr6	5500000	5600000	4
										Chr6	5500001	5600000	787		Chr6	5600000	5700000	8		Chr6	5600000	5700000	22		Chr1	35010000	35020000	3		Chr6	5600000	5700000	2		Chr6	5600000	5700000	4
										Chr6	5600001	5700000	825		Chr6	5700000	5800000	7		Chr6	5700000	5800000	991		Chr1	35020000	35030000	4		Chr6	5700000	5800000	2		Chr6	5700000	5800000	7
										Chr6	5700001	5800000	806		Chr6	5800000	5900000	9		Chr6	5800000	5900000	26		Chr1	35030000	35040000	2		Chr6	5800000	5900000	2		Chr6	5800000	5900000	5
										Chr6	5800001	5900000	708		Chr6	5900000	6000000	8		Chr6	5900000	6000000	1081		Chr1	35040000	35050000	1		Chr6	5900000	6000000	0		Chr6	5900000	6000000	4
										Chr6	5900001	6000000	679		Chr6	6000000	6100000	8		Chr6	6000000	6100000	2072		Chr1	35050000	35060000	3		Chr6	6000000	6100000	2		Chr6	6000000	6100000	4
										Chr6	6000001	6100000	805		Chr6	6100000	6200000	9		Chr6	6100000	6200000	695		Chr1	35060000	35070000	1		Chr6	6100000	6200000	3		Chr6	6100000	6200000	5
										Chr6	6100001	6200000	704		Chr6	6200000	6300000	9		Chr6	6200000	6300000	143		Chr1	35070000	35080000	1		Chr6	6200000	6300000	2		Chr6	6200000	6300000	3
										Chr6	6200001	6300000	685		Chr6	6300000	6400000	6		Chr6	6300000	6400000	16		Chr1	35080000	35090000	1		Chr6	6300000	6400000	3		Chr6	6300000	6400000	5
										Chr6	6300001	6400000	779		Chr6	6400000	6500000	8		Chr6	6400000	6500000	23		Chr1	35100000	35110000	3		Chr6	6400000	6500000	0		Chr6	6400000	6500000	3
										Chr6	6400001	6500000	670		Chr6	6500000	6600000	9		Chr6	6500000	6600000	718		Chr1	3510000	3520000	1		Chr6	6500000	6600000	1		Chr6	6500000	6600000	3
										Chr6	6500001	6600000	908		Chr6	6600000	6700000	6		Chr6	6600000	6700000	65		Chr1	35110000	35120000	3		Chr6	6600000	6700000	2		Chr6	6600000	6700000	4
										Chr6	6600001	6700000	824		Chr6	6700000	6800000	7		Chr6	6700000	6800000	266		Chr1	35130000	35140000	2		Chr6	6700000	6800000	1		Chr6	6700000	6800000	5
										Chr6	6700001	6800000	824		Chr6	6800000	6900000	6		Chr6	6800000	6900000	7		Chr1	35140000	35150000	4		Chr6	6800000	6900000	2		Chr6	6800000	6900000	1
										Chr6	6800001	6900000	771		Chr6	6900000	7000000	9		Chr6	6900000	7000000	721		Chr1	35150000	35160000	2		Chr6	6900000	7000000	2		Chr6	6900000	7000000	3
										Chr6	6900001	7000000	751		Chr6	7000000	7100000	7		Chr6	7000000	7100000	158		Chr1	35160000	35170000	1		Chr6	7000000	7100000	1		Chr6	7000000	7100000	3
										Chr6	7000001	7100000	719		Chr6	7100000	7200000	7		Chr6	7100000	7200000	216		Chr1	35170000	35180000	1		Chr6	7100000	7200000	2		Chr6	7100000	7200000	4
										Chr6	7100001	7200000	759		Chr6	7200000	7300000	7		Chr6	7200000	7300000	143		Chr1	35180000	35190000	1		Chr6	7200000	7300000	0		Chr6	7200000	7300000	2
										Chr6	7200001	7300000	897		Chr6	7300000	7400000	9		Chr6	7300000	7400000	2161		Chr1	35190000	35200000	1		Chr6	7300000	7400000	3		Chr6	7300000	7400000	8
										Chr6	7300001	7400000	673		Chr6	7400000	7500000	7		Chr6	7400000	7500000	854		Chr1	35200000	35210000	1		Chr6	7400000	7500000	2		Chr6	7400000	7500000	5
										Chr6	7400001	7500000	736		Chr6	7500000	7600000	9		Chr6	7500000	7600000	535		Chr1	3520000	3530000	2		Chr6	7500000	7600000	0		Chr6	7500000	7600000	2
										Chr6	7500001	7600000	705		Chr6	7600000	7700000	6		Chr6	7600000	7700000	21		Chr1	35230000	35240000	1		Chr6	7600000	7700000	4		Chr6	7600000	7700000	2
										Chr6	7600001	7700000	741		Chr6	7700000	7800000	9		Chr6	7700000	7800000	1132		Chr1	35240000	35250000	2		Chr6	7700000	7800000	4		Chr6	7700000	7800000	4
										Chr6	7700001	7800000	729		Chr6	7800000	7900000	8		Chr6	7800000	7900000	89		Chr1	35250000	35260000	2		Chr6	7800000	7900000	3		Chr6	7800000	7900000	3
										Chr6	7800001	7900000	655		Chr6	7900000	8000000	5		Chr6	7900000	8000000	48		Chr1	35260000	35270000	1		Chr6	7900000	8000000	1		Chr6	7900000	8000000	5
										Chr6	7900001	8000000	562		Chr6	8000000	8100000	7		Chr6	8000000	8100000	11		Chr1	35270000	35280000	1		Chr6	8000000	8100000	1		Chr6	8000000	8100000	4
										Chr6	8000001	8100000	668		Chr6	8100000	8200000	7		Chr6	8100000	8200000	13		Chr1	35280000	35290000	1		Chr6	8100000	8200000	2		Chr6	8100000	8200000	7
										Chr6	8100001	8200000	726		Chr6	8200000	8300000	8		Chr6	8200000	8300000	3076		Chr1	35290000	35300000	1		Chr6	8200000	8300000	1		Chr6	8200000	8300000	8
										Chr6	8200001	8300000	681		Chr6	8300000	8400000	8		Chr6	8300000	8400000	1892		Chr1	35300000	35310000	1		Chr6	8300000	8400000	2		Chr6	8300000	8400000	7
										Chr6	8300001	8400000	592		Chr6	8400000	8500000	6		Chr6	8400000	8500000	165		Chr1	3530000	3540000	1		Chr6	8400000	8500000	1		Chr6	8400000	8500000	6
										Chr6	8400001	8500000	798		Chr6	8500000	8600000	5		Chr6	8500000	8600000	51		Chr1	35320000	35330000	1		Chr6	8500000	8600000	3		Chr6	8500000	8600000	7
										Chr6	8500001	8600000	390		Chr6	8600000	8700000	5		Chr6	8600000	8700000	123		Chr1	35330000	35340000	1		Chr6	8600000	8700000	2		Chr6	8600000	8700000	8
										Chr6	8600001	8700000	238		Chr6	8700000	8800000	7		Chr6	8700000	8800000	1999		Chr1	35340000	35350000	3		Chr6	8700000	8800000	5		Chr6	8700000	8800000	1
										Chr6	8700001	8800000	384		Chr6	8800000	8900000	7		Chr6	8800000	8900000	646		Chr1	35400000	35410000	1		Chr6	8800000	8900000	0		Chr6	8800000	8900000	7
										Chr6	8800001	8900000	589		Chr6	8900000	9000000	8		Chr6	8900000	9000000	672		Chr1	3540000	3550000	2		Chr6	8900000	9000000	1		Chr6	8900000	9000000	4
										Chr6	8900001	9000000	662		Chr6	9000000	9100000	6		Chr6	9000000	9100000	100		Chr1	35410000	35420000	1		Chr6	9000000	9100000	0		Chr6	9000000	9100000	5
										Chr6	9000001	9100000	641		Chr6	9100000	9200000	8		Chr6	9100000	9200000	193		Chr1	35440000	35450000	3		Chr6	9100000	9200000	4		Chr6	9100000	9200000	5
										Chr6	9100001	9200000	501		Chr6	9200000	9300000	7		Chr6	9200000	9300000	624		Chr1	35450000	35460000	1		Chr6	9200000	9300000	1		Chr6	9200000	9300000	6
										Chr6	9200001	9300000	595		Chr6	9300000	9400000	9		Chr6	9300000	9400000	630		Chr1	35460000	35470000	1		Chr6	9300000	9400000	3		Chr6	9300000	9400000	4
										Chr6	9300001	9400000	644		Chr6	9400000	9500000	6		Chr6	9400000	9500000	678		Chr1	35480000	35490000	1		Chr6	9400000	9500000	3		Chr6	9400000	9500000	4
										Chr6	9400001	9500000	778		Chr6	9500000	9600000	7		Chr6	9500000	9600000	1053		Chr1	35490000	35500000	2		Chr6	9500000	9600000	4		Chr6	9500000	9600000	6
										Chr6	9500001	9600000	613		Chr6	9600000	9700000	7		Chr6	9600000	9700000	17		Chr1	35520000	35530000	2		Chr6	9600000	9700000	5		Chr6	9600000	9700000	4
										Chr6	9600001	9700000	574		Chr6	9700000	9800000	3		Chr6	9700000	9800000	110		Chr1	35550000	35560000	1		Chr6	9700000	9800000	2		Chr6	9700000	9800000	3
										Chr6	9700001	9800000	555		Chr6	9800000	9900000	8		Chr6	9800000	9900000	2195		Chr1	35560000	35570000	1		Chr6	9800000	9900000	1		Chr6	9800000	9900000	7
										Chr6	9800001	9900000	354		Chr6	9900000	10000000	6		Chr6	9900000	10000000	644		Chr1	35570000	35580000	3		Chr6	9900000	10000000	1		Chr6	9900000	10000000	10
										Chr6	9900001	10000000	543		Chr6	10000000	10100000	7		Chr6	10000000	10100000	1900		Chr1	35580000	35590000	1		Chr6	10000000	10100000	3		Chr6	10000000	10100000	6
										Chr6	10000001	10100000	468		Chr6	10100000	10200000	8		Chr6	10100000	10200000	1607		Chr1	35590000	35600000	1		Chr6	10100000	10200000	3		Chr6	10100000	10200000	9
										Chr6	10100001	10200000	523		Chr6	10200000	10300000	4		Chr6	10200000	10300000	257		Chr1	35600000	35610000	1		Chr6	10200000	10300000	1		Chr6	10200000	10300000	10
										Chr6	10200001	10300000	540		Chr6	10300000	10400000	8		Chr6	10300000	10400000	112		Chr1	3560000	3570000	1		Chr6	10300000	10400000	1		Chr6	10300000	10400000	7
										Chr6	10300001	10400000	150		Chr6	10400000	10500000	9		Chr6	10400000	10500000	1035		Chr1	35610000	35620000	1		Chr6	10400000	10500000	3		Chr6	10400000	10500000	9
										Chr6	10400001	10500000	663		Chr6	10500000	10600000	6		Chr6	10500000	10600000	855		Chr1	35640000	35650000	1		Chr6	10500000	10600000	2		Chr6	10500000	10600000	9
										Chr6	10500001	10600000	587		Chr6	10600000	10700000	9		Chr6	10600000	10700000	441		Chr1	35670000	35680000	1		Chr6	10600000	10700000	4		Chr6	10600000	10700000	7
										Chr6	10600001	10700000	390		Chr6	10700000	10800000	7		Chr6	10700000	10800000	708		Chr1	35690000	35700000	2		Chr6	10700000	10800000	7		Chr6	10700000	10800000	4
										Chr6	10700001	10800000	404		Chr6	10800000	10900000	8		Chr6	10800000	10900000	3246		Chr1	3570000	3580000	2		Chr6	10800000	10900000	2		Chr6	10800000	10900000	9
										Chr6	10800001	10900000	645		Chr6	10900000	11000000	6		Chr6	10900000	11000000	23		Chr1	35740000	35750000	1		Chr6	10900000	11000000	4		Chr6	10900000	11000000	6
										Chr6	10900001	11000000	616		Chr6	11000000	11100000	9		Chr6	11000000	11100000	2284		Chr1	35750000	35760000	2		Chr6	11000000	11100000	1		Chr6	11000000	11100000	7
										Chr6	11000001	11100000	423		Chr6	11100000	11200000	10		Chr6	11100000	11200000	627		Chr1	35760000	35770000	1		Chr6	11100000	11200000	2		Chr6	11100000	11200000	10
										Chr6	11100001	11200000	781		Chr6	11200000	11300000	8		Chr6	11200000	11300000	1766		Chr1	35790000	35800000	1		Chr6	11200000	11300000	2		Chr6	11200000	11300000	1
										Chr6	11200001	11300000	757		Chr6	11300000	11400000	8		Chr6	11300000	11400000	4390		Chr1	3580000	3590000	1		Chr6	11300000	11400000	6		Chr6	11300000	11400000	8
										Chr6	11300001	11400000	794		Chr6	11400000	11500000	8		Chr6	11400000	11500000	326		Chr1	35820000	35830000	1		Chr6	11400000	11500000	2		Chr6	11400000	11500000	8
										Chr6	11400001	11500000	333		Chr6	11500000	11600000	7		Chr6	11500000	11600000	340		Chr1	35860000	35870000	1		Chr6	11500000	11600000	2		Chr6	11500000	11600000	6
										Chr6	11500001	11600000	758		Chr6	11600000	11700000	9		Chr6	11600000	11700000	1559		Chr1	35890000	35900000	1		Chr6	11600000	11700000	2		Chr6	11600000	11700000	7
										Chr6	11600001	11700000	471		Chr6	11700000	11800000	5		Chr6	11700000	11800000	703		Chr1	3590000	3600000	1		Chr6	11700000	11800000	0		Chr6	11700000	11800000	4
										Chr6	11700001	11800000	647		Chr6	11800000	11900000	7		Chr6	11800000	11900000	1144		Chr1	35950000	35960000	1		Chr6	11800000	11900000	2		Chr6	11800000	11900000	7
										Chr6	11800001	11900000	233		Chr6	11900000	12000000	8		Chr6	11900000	12000000	1826		Chr1	35990000	36000000	1		Chr6	11900000	12000000	4		Chr6	11900000	12000000	7
										Chr6	11900001	12000000	469		Chr6	12000000	12100000	9		Chr6	12000000	12100000	910		Chr1	36000000	36010000	1		Chr6	12000000	12100000	7		Chr6	12000000	12100000	6
										Chr6	12000001	12100000	470		Chr6	12100000	12200000	5		Chr6	12100000	12200000	1703		Chr1	36010000	36020000	1		Chr6	12100000	12200000	4		Chr6	12100000	12200000	4
										Chr6	12100001	12200000	748		Chr6	12200000	12300000	7		Chr6	12200000	12300000	2020		Chr1	36030000	36040000	1		Chr6	12200000	12300000	3		Chr6	12200000	12300000	6
										Chr6	12200001	12300000	419		Chr6	12300000	12400000	7		Chr6	12300000	12400000	932		Chr1	36040000	36050000	1		Chr6	12300000	12400000	2		Chr6	12300000	12400000	6
										Chr6	12300001	12400000	427		Chr6	12400000	12500000	8		Chr6	12400000	12500000	630		Chr1	36050000	36060000	2		Chr6	12400000	12500000	1		Chr6	12400000	12500000	5
										Chr6	12400001	12500000	625		Chr6	12500000	12600000	4		Chr6	12500000	12600000	72		Chr1	36060000	36070000	1		Chr6	12500000	12600000	3		Chr6	12500000	12600000	5
										Chr6	12500001	12600000	496		Chr6	12600000	12700000	7		Chr6	12600000	12700000	240		Chr1	36080000	36090000	1		Chr6	12600000	12700000	2		Chr6	12600000	12700000	8
										Chr6	12600001	12700000	329		Chr6	12700000	12800000	7		Chr6	12700000	12800000	99		Chr1	36090000	36100000	1		Chr6	12700000	12800000	0		Chr6	12700000	12800000	8
										Chr6	12700001	12800000	633		Chr6	12800000	12900000	7		Chr6	12800000	12900000	2265		Chr1	36100000	36110000	1		Chr6	12800000	12900000	1		Chr6	12800000	12900000	8
										Chr6	12800001	12900000	597		Chr6	12900000	13000000	9		Chr6	12900000	13000000	2491		Chr1	3610000	3620000	2		Chr6	12900000	13000000	2		Chr6	12900000	13000000	8
										Chr6	12900001	13000000	491		Chr6	13000000	13100000	8		Chr6	13000000	13100000	638		Chr1	36110000	36120000	1		Chr6	13000000	13100000	3		Chr6	13000000	13100000	4
										Chr6	13000001	13100000	666		Chr6	13100000	13200000	7		Chr6	13100000	13200000	1010		Chr1	36130000	36140000	1		Chr6	13100000	13200000	4		Chr6	13100000	13200000	4
										Chr6	13100001	13200000	553		Chr6	13200000	13300000	9		Chr6	13200000	13300000	3501		Chr1	36140000	36150000	2		Chr6	13200000	13300000	4		Chr6	13200000	13300000	6
										Chr6	13200001	13300000	654		Chr6	13300000	13400000	9		Chr6	13300000	13400000	1581		Chr1	36150000	36160000	1		Chr6	13300000	13400000	1		Chr6	13300000	13400000	4
										Chr6	13300001	13400000	499		Chr6	13400000	13500000	9		Chr6	13400000	13500000	381		Chr1	36170000	36180000	1		Chr6	13400000	13500000	2		Chr6	13400000	13500000	6
										Chr6	13400001	13500000	640		Chr6	13500000	13600000	5		Chr6	13500000	13600000	568		Chr1	36190000	36200000	1		Chr6	13500000	13600000	1		Chr6	13500000	13600000	3
										Chr6	13500001	13600000	721		Chr6	13600000	13700000	8		Chr6	13600000	13700000	264		Chr1	36200000	36210000	2		Chr6	13600000	13700000	3		Chr6	13600000	13700000	5
										Chr6	13600001	13700000	532		Chr6	13700000	13800000	8		Chr6	13700000	13800000	665		Chr1	36210000	36220000	1		Chr6	13700000	13800000	3		Chr6	13700000	13800000	7
										Chr6	13700001	13800000	667		Chr6	13800000	13900000	8		Chr6	13800000	13900000	1925		Chr1	36250000	36260000	1		Chr6	13800000	13900000	2		Chr6	13800000	13900000	6
										Chr6	13800001	13900000	683		Chr6	13900000	14000000	7		Chr6	13900000	14000000	1490		Chr1	36290000	36300000	1		Chr6	13900000	14000000	3		Chr6	13900000	14000000	8
										Chr6	13900001	14000000	569		Chr6	14000000	14100000	8		Chr6	14000000	14100000	1875		Chr1	36300000	36310000	1		Chr6	14000000	14100000	3		Chr6	14000000	14100000	6
										Chr6	14000001	14100000	579		Chr6	14100000	14200000	8		Chr6	14100000	14200000	3558		Chr1	3630000	3640000	1		Chr6	14100000	14200000	2		Chr6	14100000	14200000	5
										Chr6	14100001	14200000	372		Chr6	14200000	14300000	7		Chr6	14200000	14300000	1910		Chr1	36330000	36340000	1		Chr6	14200000	14300000	2		Chr6	14200000	14300000	9
										Chr6	14200001	14300000	430		Chr6	14300000	14400000	7		Chr6	14300000	14400000	2176		Chr1	36340000	36350000	1		Chr6	14300000	14400000	1		Chr6	14300000	14400000	6
										Chr6	14300001	14400000	394		Chr6	14400000	14500000	8		Chr6	14400000	14500000	3856		Chr1	36350000	36360000	2		Chr6	14400000	14500000	0		Chr6	14400000	14500000	8
										Chr6	14400001	14500000	518		Chr6	14500000	14600000	8		Chr6	14500000	14600000	1991		Chr1	36360000	36370000	3		Chr6	14500000	14600000	2		Chr6	14500000	14600000	9
										Chr6	14500001	14600000	345		Chr6	14600000	14700000	6		Chr6	14600000	14700000	1027		Chr1	3640000	3650000	2		Chr6	14600000	14700000	0		Chr6	14600000	14700000	8
										Chr6	14600001	14700000	336		Chr6	14700000	14800000	9		Chr6	14700000	14800000	1632		Chr1	36420000	36430000	1		Chr6	14700000	14800000	3		Chr6	14700000	14800000	8
										Chr6	14700001	14800000	213		Chr6	14800000	14900000	10		Chr6	14800000	14900000	4374		Chr1	36430000	36440000	2		Chr6	14800000	14900000	4		Chr6	14800000	14900000	9
										Chr6	14800001	14900000	290		Chr6	14900000	15000000	9		Chr6	14900000	15000000	2114		Chr1	36440000	36450000	1		Chr6	14900000	15000000	2		Chr6	14900000	15000000	9
										Chr6	14900001	15000000	209		Chr6	15000000	15100000	10		Chr6	15000000	15100000	3607		Chr1	36450000	36460000	2		Chr6	15000000	15100000	5		Chr6	15000000	15100000	9
										Chr6	15000001	15100000	251		Chr6	15100000	15200000	6		Chr6	15100000	15200000	926		Chr1	36460000	36470000	1		Chr6	15100000	15200000	2		Chr6	15100000	15200000	5
										Chr6	15100001	15200000	144		Chr6	15200000	15300000	10		Chr6	15200000	15300000	3756		Chr1	36470000	36480000	3		Chr6	15200000	15300000	0		Chr6	15200000	15300000	9
										Chr6	15200001	15300000	282		Chr6	15300000	15400000	9		Chr6	15300000	15400000	3004		Chr1	36490000	36500000	1		Chr6	15300000	15400000	3		Chr6	15300000	15400000	8
										Chr6	15300001	15400000	235		Chr6	15400000	15500000	10		Chr6	15400000	15500000	4350		Chr1	36500000	36510000	1		Chr6	15400000	15500000	8		Chr6	15400000	15500000	10
										Chr6	15400001	15500000	503		Chr6	15500000	15600000	9		Chr6	15500000	15600000	2618		Chr1	3650000	3660000	1		Chr6	15500000	15600000	2		Chr6	15500000	15600000	10
										Chr6	15500001	15600000	215		Chr6	15600000	15700000	9		Chr6	15600000	15700000	4342		Chr1	36520000	36530000	2		Chr6	15600000	15700000	8		Chr6	15600000	15700000	9
										Chr6	15600001	15700000	319		Chr6	15700000	15800000	8		Chr6	15700000	15800000	2568		Chr1	36530000	36540000	2		Chr6	15700000	15800000	1		Chr6	15700000	15800000	7
										Chr6	15700001	15800000	332		Chr6	15800000	15900000	7		Chr6	15800000	15900000	2159		Chr1	36540000	36550000	1		Chr6	15800000	15900000	3		Chr6	15800000	15900000	8
										Chr6	15800001	15900000	720		Chr6	15900000	16000000	8		Chr6	15900000	16000000	1186		Chr1	36550000	36560000	2		Chr6	15900000	16000000	1		Chr6	15900000	16000000	7
										Chr6	15900001	16000000	556		Chr6	16000000	16100000	7		Chr6	16000000	16100000	3554		Chr1	36560000	36570000	2		Chr6	16000000	16100000	1		Chr6	16000000	16100000	8
										Chr6	16000001	16100000	413		Chr6	16100000	16200000	8		Chr6	16100000	16200000	1587		Chr1	36570000	36580000	2		Chr6	16100000	16200000	0		Chr6	16100000	16200000	9
										Chr6	16100001	16200000	456		Chr6	16200000	16300000	10		Chr6	16200000	16300000	3566		Chr1	36580000	36590000	3		Chr6	16200000	16300000	4		Chr6	16200000	16300000	7
										Chr6	16200001	16300000	419		Chr6	16300000	16400000	10		Chr6	16300000	16400000	3366		Chr1	36590000	36600000	2		Chr6	16300000	16400000	3		Chr6	16300000	16400000	8
										Chr6	16300001	16400000	657		Chr6	16400000	16500000	7		Chr6	16400000	16500000	2903		Chr1	36610000	36620000	1		Chr6	16400000	16500000	5		Chr6	16400000	16500000	3
										Chr6	16400001	16500000	524		Chr6	16500000	16600000	9		Chr6	16500000	16600000	327		Chr1	36620000	36630000	1		Chr6	16500000	16600000	2		Chr6	16500000	16600000	6
										Chr6	16500001	16600000	603		Chr6	16600000	16700000	10		Chr6	16600000	16700000	1990		Chr1	36630000	36640000	1		Chr6	16600000	16700000	3		Chr6	16600000	16700000	7
										Chr6	16600001	16700000	593		Chr6	16700000	16800000	8		Chr6	16700000	16800000	3408		Chr1	36650000	36660000	1		Chr6	16700000	16800000	2		Chr6	16700000	16800000	5
										Chr6	16700001	16800000	370		Chr6	16800000	16900000	8		Chr6	16800000	16900000	1544		Chr1	36670000	36680000	1		Chr6	16800000	16900000	6		Chr6	16800000	16900000	3
										Chr6	16800001	16900000	701		Chr6	16900000	17000000	5		Chr6	16900000	17000000	1285		Chr1	3670000	3680000	1		Chr6	16900000	17000000	2		Chr6	16900000	17000000	4
										Chr6	16900001	17000000	548		Chr6	17000000	17100000	9		Chr6	17000000	17100000	997		Chr1	36730000	36740000	1		Chr6	17000000	17100000	2		Chr6	17000000	17100000	5
										Chr6	17000001	17100000	450		Chr6	17100000	17200000	10		Chr6	17100000	17200000	29		Chr1	36740000	36750000	1		Chr6	17100000	17200000	5		Chr6	17100000	17200000	6
										Chr6	17100001	17200000	619		Chr6	17200000	17300000	7		Chr6	17200000	17300000	595		Chr1	36750000	36760000	1		Chr6	17200000	17300000	1		Chr6	17200000	17300000	6
										Chr6	17200001	17300000	733		Chr6	17300000	17400000	7		Chr6	17300000	17400000	668		Chr1	36760000	36770000	1		Chr6	17300000	17400000	0		Chr6	17300000	17400000	6
										Chr6	17300001	17400000	592		Chr6	17400000	17500000	9		Chr6	17400000	17500000	1989		Chr1	36780000	36790000	2		Chr6	17400000	17500000	4		Chr6	17400000	17500000	7
										Chr6	17400001	17500000	436		Chr6	17500000	17600000	9		Chr6	17500000	17600000	1055		Chr1	3680000	3690000	5		Chr6	17500000	17600000	3		Chr6	17500000	17600000	7
										Chr6	17500001	17600000	603		Chr6	17600000	17700000	8		Chr6	17600000	17700000	1829		Chr1	36830000	36840000	2		Chr6	17600000	17700000	3		Chr6	17600000	17700000	8
										Chr6	17600001	17700000	741		Chr6	17700000	17800000	9		Chr6	17700000	17800000	2715		Chr1	36840000	36850000	3		Chr6	17700000	17800000	6		Chr6	17700000	17800000	8
										Chr6	17700001	17800000	481		Chr6	17800000	17900000	9		Chr6	17800000	17900000	1794		Chr1	36850000	36860000	2		Chr6	17800000	17900000	3		Chr6	17800000	17900000	8
										Chr6	17800001	17900000	692		Chr6	17900000	18000000	9		Chr6	17900000	18000000	593		Chr1	36870000	36880000	1		Chr6	17900000	18000000	4		Chr6	17900000	18000000	3
										Chr6	17900001	18000000	633		Chr6	18000000	18100000	10		Chr6	18000000	18100000	617		Chr1	36890000	36900000	1		Chr6	18000000	18100000	3		Chr6	18000000	18100000	7
										Chr6	18000001	18100000	904		Chr6	18100000	18200000	8		Chr6	18100000	18200000	1865		Chr1	36900000	36910000	2		Chr6	18100000	18200000	1		Chr6	18100000	18200000	6
										Chr6	18100001	18200000	350		Chr6	18200000	18300000	3		Chr6	18200000	18300000	977		Chr1	3690000	3700000	2		Chr6	18200000	18300000	0		Chr6	18200000	18300000	8
[truncated: 23,821 more rows]

## Sheet: Figure3A
FIgure3A
Rn215-125
Histo_breaks	50	100	150	200	250	300	350	400	450	500	550	600	650	700	750	800	850	900	950	1000	1050	1100	1150	1200	1250	1300	1350	1400	1450	1500	1550	1600	1650	1700	1750	1800	1850	1900	1950	2000	2050	2100	2150	2200	2250	2300	2350	2400	2450
rn215-125_TIPs_in_Japonica by break	1	1	0	2	4	4	4	8	20	24	25	36	36	21	14	5	6	2	3	0	3	1	1	0	1	0	1	0	0	0	0	0	0	0	0	0	0	0	0	0	0	0	0	0	0	0	0	0	0
rn215-125_TIPs_in_Indica by break	5	5	2	4	2	1	5	9	8	4	8	12	7	8	10	20	30	35	44	43	47	42	34	14	14	8	5	5	8	4	6	5	1	1	0	0	2	0	0	0	1	0	0	0	0	0	0	0	0
Houba
Histo_breaks	20	40	60	80	100	120	140	160	180	200	220	240	260	280	300	320	340	360	380	400	420	440	460	480	500	520	540	560	580	600	620	640	660	680	700	720	740	760	780	800	820	840	860	880	900	920	940	960	980
Houba_TIPs_in_Japonica by break	0	0	0	0	0	0	0	0	0	0	0	0	1	0	1	2	1	6	6	4	3	7	6	10	21	35	63	47	39	21	8	3	4	2	0	0	0	0	0	0	0	0	0	0	0	0	0	0	0
Houba_TIPs_in_Indica by break	0	0	0	0	0	0	0	0	0	0	0	1	1	5	10	19	53	109	137	101	76	43	38	13	10	7	4	6	2	4	3	2	0	1	0	0	0	0	0	0	0	0	0	0	0	0	0	0	0
Hopi
Histo_breaks	50	100	150	200	250	300	350	400	450	500	550	600	650	700	750	800	850	900	950	1000	1050	1100	1150	1200	1250	1300	1350	1400	1450	1500	1550	1600	1650	1700	1750	1800	1850	1900	1950	2000
Hopi_TIPs_in_Japonica by break	0	0	0	0	0	1	0	8	7	14	31	43	62	48	32	19	8	5	6	1	2	1	1	0	1	0	0	0	0	0	0	0	0	0	0	0	0	0	0	0
Hopi_TIPs_in_Indica by break	0	0	0	0	1	1	10	10	30	41	80	110	95	75	51	39	24	12	18	13	13	16	2	3	1	0	0	0	0	0	0	0	0	0	0	0	0	0	0	0
Dasheng
Histo_breaks	20	40	60	80	100	120	140	160	180	200	220	240	260	280	300	320	340	360	380	400	420	440	460	480	500	520	540	560	580	600	620	640	660	680	700	720	740	760	780	800	820	840	860	880	900	920	940	960	980
Dasheng_TIPs_in_Japonica by break	0	0	0	0	0	0	0	0	0	0	0	0	0	0	0	0	1	0	1	0	6	0	2	8	3	11	19	28	39	43	49	33	22	12	7	2	0	2	0	0	0	0	0	0	0	0	0	0	0
Dasheng_TIPs_in_Indica by break	0	0	0	0	0	0	0	0	0	0	1	0	0	0	0	0	2	1	8	16	35	69	89	115	81	62	49	22	24	30	15	6	4	2	1	1	0	1	0	0	0	0	0	0	0	0	0	0	0
[truncated: 11 more columns]

## Sheet: Figure3B
Figure3B
Rn215			Houba			Hopi			Dasheng
TIPs	Nb_varieties		TIPs	Nb_varieties		TIPs	Nb_varieties		TIPs	Nb_varieties
chr01_40000_50000	12		chr01_210000_220000	0		chr01_90000_100000	3		chr01_40000_50000	0
chr01_150000_160000	5		chr01_240000_250000	4		chr01_100000_110000	758		chr01_130000_140000	0
chr01_510000_520000	5		chr01_280000_290000	335		chr01_110000_120000	160		chr01_240000_250000	1
chr01_750000_760000	1		chr01_310000_320000	0		chr01_120000_130000	810		chr01_250000_260000	0
chr01_770000_780000	6		chr01_320000_330000	2		chr01_140000_150000	2		chr01_290000_300000	3
chr01_800000_810000	48		chr01_520000_530000	1		chr01_160000_170000	6		chr01_420000_430000	1
chr01_860000_870000	6		chr01_540000_550000	2		chr01_230000_240000	579		chr01_610000_620000	2
chr01_1000000_1010000	5		chr01_570000_580000	1		chr01_310000_320000	3		chr01_620000_630000	2
chr01_1120000_1130000	3		chr01_590000_600000	2		chr01_460000_470000	605		chr01_630000_640000	1
chr01_1130000_1140000	55		chr01_650000_660000	2		chr01_470000_480000	385		chr01_640000_650000	2
chr01_1140000_1150000	127		chr01_780000_790000	2		chr01_580000_590000	6		chr01_650000_660000	28
chr01_1310000_1320000	1		chr01_790000_800000	3		chr01_740000_750000	83		chr01_670000_680000	114
chr01_1350000_1360000	2		chr01_810000_820000	1		chr01_750000_760000	146		chr01_740000_750000	1
chr01_1440000_1450000	0		chr01_840000_850000	1		chr01_770000_780000	45		chr01_750000_760000	6
chr01_1860000_1870000	5		chr01_850000_860000	0		chr01_790000_800000	5		chr01_760000_770000	81
chr01_2040000_2050000	16		chr01_960000_970000	0		chr01_810000_820000	196		chr01_770000_780000	0
chr01_2110000_2120000	25		chr01_980000_990000	0		chr01_830000_840000	42		chr01_850000_860000	74
chr01_2200000_2210000	2		chr01_990000_1000000	1		chr01_840000_850000	110		chr01_860000_870000	81
chr01_2350000_2360000	0		chr01_1010000_1020000	3		chr01_860000_870000	57		chr01_910000_920000	3
chr01_2430000_2440000	4		chr01_1050000_1060000	0		chr01_870000_880000	67		chr01_930000_940000	77
chr01_2470000_2480000	35		chr01_1090000_1100000	1		chr01_880000_890000	59		chr01_950000_960000	40
chr01_2510000_2520000	98		chr01_1180000_1190000	27		chr01_890000_900000	68		chr01_960000_970000	48
chr01_2560000_2570000	4		chr01_1210000_1220000	3		chr01_900000_910000	68		chr01_980000_990000	72
chr01_2630000_2640000	13		chr01_1350000_1360000	7		chr01_910000_920000	46		chr01_990000_1000000	71
chr01_2640000_2650000	8		chr01_1370000_1380000	1		chr01_1040000_1050000	14		chr01_1010000_1020000	1
chr01_2720000_2730000	7		chr01_1550000_1560000	1		chr01_1050000_1060000	2		chr01_1040000_1050000	89
chr01_2800000_2810000	7		chr01_1850000_1860000	1		chr01_1840000_1850000	3		chr01_1060000_1070000	74
chr01_2890000_2900000	3		chr01_1890000_1900000	3		chr01_1860000_1870000	15		chr01_1080000_1090000	10
chr01_2900000_2910000	25		chr01_1940000_1950000	3		chr01_1870000_1880000	152		chr01_1090000_1100000	2
chr01_2910000_2920000	15		chr01_2070000_2080000	1		chr01_1930000_1940000	509		chr01_1120000_1130000	233
chr01_2930000_2940000	10		chr01_2080000_2090000	4		chr01_2180000_2190000	117		chr01_1130000_1140000	28
chr01_2950000_2960000	61		chr01_2090000_2100000	5		chr01_2190000_2200000	37		chr01_1290000_1300000	0
chr01_3040000_3050000	2		chr01_2150000_2160000	3		chr01_2200000_2210000	51		chr01_1340000_1350000	1
chr01_3270000_3280000	0		chr01_2200000_2210000	2		chr01_2290000_2300000	113		chr01_1350000_1360000	1
chr01_3290000_3300000	13		chr01_2220000_2230000	1		chr01_2320000_2330000	8		chr01_1360000_1370000	0
chr01_3300000_3310000	12		chr01_2290000_2300000	1		chr01_2330000_2340000	96		chr01_1370000_1380000	0
chr01_3310000_3320000	15		chr01_2310000_2320000	5		chr01_2350000_2360000	4		chr01_1490000_1500000	1
chr01_3320000_3330000	5		chr01_2320000_2330000	1		chr01_2540000_2550000	67		chr01_1500000_1510000	0
chr01_3400000_3410000	48		chr01_2360000_2370000	1		chr01_2550000_2560000	1		chr01_1520000_1530000	840
chr01_3430000_3440000	8		chr01_2370000_2380000	1		chr01_2560000_2570000	19		chr01_1530000_1540000	966
chr01_3440000_3450000	56		chr01_2440000_2450000	1		chr01_2620000_2630000	37		chr01_1720000_1730000	80
chr01_3640000_3650000	4		chr01_2450000_2460000	1		chr01_2630000_2640000	5		chr01_1730000_1740000	35
chr01_3680000_3690000	15		chr01_2470000_2480000	23		chr01_2640000_2650000	150		chr01_2000000_2010000	182
chr01_3810000_3820000	18		chr01_2500000_2510000	52		chr01_2650000_2660000	60		chr01_2010000_2020000	488
chr01_3850000_3860000	7		chr01_2510000_2520000	176		chr01_2660000_2670000	12		chr01_2150000_2160000	2
chr01_3920000_3930000	8		chr01_2530000_2540000	15		chr01_2740000_2750000	7		chr01_2170000_2180000	128
chr01_4250000_4260000	1		chr01_2540000_2550000	4		chr01_2900000_2910000	121		chr01_2180000_2190000	40
chr01_4390000_4400000	4		chr01_2550000_2560000	2		chr01_2910000_2920000	531		chr01_2190000_2200000	460
chr01_4620000_4630000	2		chr01_2690000_2700000	2		chr01_2940000_2950000	34		chr01_2200000_2210000	130
chr01_4750000_4760000	361		chr01_2900000_2910000	0		chr01_3040000_3050000	2		chr01_2350000_2360000	0
chr01_4760000_4770000	5		chr01_3010000_3020000	2		chr01_3070000_3080000	19		chr01_2430000_2440000	18
chr01_4790000_4800000	3		chr01_3030000_3040000	4		chr01_3110000_3120000	61		chr01_2440000_2450000	151
chr01_4880000_4890000	0		chr01_3070000_3080000	2		chr01_3290000_3300000	11		chr01_2540000_2550000	18
chr01_4950000_4960000	1		chr01_3080000_3090000	1		chr01_3300000_3310000	99		chr01_2550000_2560000	8
chr01_5070000_5080000	20		chr01_3280000_3290000	2		chr01_3350000_3360000	16		chr01_2660000_2670000	12
chr01_5260000_5270000	1		chr01_3290000_3300000	6		chr01_3370000_3380000	4		chr01_2690000_2700000	13
chr01_5420000_5430000	0		chr01_3300000_3310000	10		chr01_3430000_3440000	17		chr01_2710000_2720000	0
chr01_5530000_5540000	21		chr01_3370000_3380000	2		chr01_3640000_3650000	13		chr01_2770000_2780000	0
chr01_6030000_6040000	5		chr01_3490000_3500000	2		chr01_3710000_3720000	5		chr01_2870000_2880000	2
chr01_6080000_6090000	2		chr01_3520000_3530000	24		chr01_3720000_3730000	19		chr01_3030000_3040000	0
chr01_6330000_6340000	5		chr01_3580000_3590000	0		chr01_3730000_3740000	62		chr01_3170000_3180000	6
chr01_6360000_6370000	7		chr01_3680000_3690000	1		chr01_3850000_3860000	21		chr01_3230000_3240000	45
chr01_6440000_6450000	2		chr01_3920000_3930000	3		chr01_3970000_3980000	22		chr01_3250000_3260000	4
chr01_6520000_6530000	81		chr01_4070000_4080000	2		chr01_4160000_4170000	9		chr01_3310000_3320000	22
chr01_6710000_6720000	3		chr01_4180000_4190000	286		chr01_4320000_4330000	2		chr01_3370000_3380000	0
chr01_6730000_6740000	8		chr01_4190000_4200000	259		chr01_4580000_4590000	132		chr01_3480000_3490000	1
chr01_6740000_6750000	18		chr01_4410000_4420000	22		chr01_4590000_4600000	107		chr01_3510000_3520000	3
chr01_6760000_6770000	10		chr01_4570000_4580000	2		chr01_4600000_4610000	212		chr01_3630000_3640000	2
chr01_6800000_6810000	1		chr01_4610000_4620000	2		chr01_4610000_4620000	105		chr01_3760000_3770000	0
chr01_7210000_7220000	16		chr01_4660000_4670000	2		chr01_4790000_4800000	14		chr01_3930000_3940000	1
chr01_7490000_7500000	2		chr01_4710000_4720000	1		chr01_4850000_4860000	339		chr01_3970000_3980000	294
chr01_7540000_7550000	2		chr01_4740000_4750000	0		chr01_4860000_4870000	175		chr01_4320000_4330000	2
chr01_7570000_7580000	4		chr01_4810000_4820000	10		chr01_5190000_5200000	2		chr01_4570000_4580000	39
chr01_7640000_7650000	9		chr01_4950000_4960000	0		chr01_5540000_5550000	7		chr01_4580000_4590000	10
chr01_7770000_7780000	7		chr01_4960000_4970000	0		chr01_5740000_5750000	36		chr01_4590000_4600000	13
chr01_7800000_7810000	152		chr01_4970000_4980000	1		chr01_5850000_5860000	83		chr01_4610000_4620000	12
chr01_7810000_7820000	5		chr01_4990000_5000000	1		chr01_5860000_5870000	5		chr01_4630000_4640000	0
chr01_7900000_7910000	1		chr01_5070000_5080000	15		chr01_6080000_6090000	1		chr01_4640000_4650000	0
chr01_7910000_7920000	5		chr01_5340000_5350000	1		chr01_6170000_6180000	244		chr01_4990000_5000000	3
chr01_8020000_8030000	1		chr01_5360000_5370000	3		chr01_6260000_6270000	6		chr01_5060000_5070000	61
chr01_8030000_8040000	17		chr01_5380000_5390000	0		chr01_6510000_6520000	594		chr01_5160000_5170000	1
chr01_8060000_8070000	1		chr01_5390000_5400000	1		chr01_6740000_6750000	10		chr01_5270000_5280000	0
chr01_8250000_8260000	28		chr01_5400000_5410000	2		chr01_6750000_6760000	64		chr01_5320000_5330000	1
chr01_8350000_8360000	86		chr01_5450000_5460000	1		chr01_6930000_6940000	110		chr01_5370000_5380000	29
chr01_8410000_8420000	3		chr01_5520000_5530000	357		chr01_6970000_6980000	14		chr01_5600000_5610000	8
chr01_8420000_8430000	6		chr01_5590000_5600000	307		chr01_7060000_7070000	98		chr01_5630000_5640000	3
chr01_8470000_8480000	4		chr01_5630000_5640000	12		chr01_7190000_7200000	1		chr01_5670000_5680000	1
chr01_8500000_8510000	15		chr01_5640000_5650000	12		chr01_7390000_7400000	7		chr01_5750000_5760000	56
chr01_8510000_8520000	18		chr01_5660000_5670000	343		chr01_7620000_7630000	598		chr01_5840000_5850000	5
chr01_8530000_8540000	87		chr01_5730000_5740000	13		chr01_7640000_7650000	5		chr01_5850000_5860000	3
chr01_8610000_8620000	452		chr01_5760000_5770000	3		chr01_7930000_7940000	28		chr01_5860000_5870000	1
chr01_8810000_8820000	3		chr01_5800000_5810000	8		chr01_8090000_8100000	15		chr01_5870000_5880000	0
chr01_8890000_8900000	1		chr01_5850000_5860000	1		chr01_8160000_8170000	662		chr01_5880000_5890000	3
chr01_9590000_9600000	5		chr01_5860000_5870000	9		chr01_8220000_8230000	2		chr01_5990000_6000000	0
chr01_9670000_9680000	7		chr01_5910000_5920000	170		chr01_8240000_8250000	15		chr01_6080000_6090000	2
chr01_9950000_9960000	411		chr01_5920000_5930000	83		chr01_8250000_8260000	13		chr01_6120000_6130000	268
chr01_10150000_10160000	83		chr01_6080000_6090000	0		chr01_8470000_8480000	205		chr01_6130000_6140000	296
chr01_10160000_10170000	79		chr01_6110000_6120000	1		chr01_8510000_8520000	1		chr01_6270000_6280000	10
chr01_10480000_10490000	11		chr01_6160000_6170000	198		chr01_8640000_8650000	196		chr01_6390000_6400000	11
chr01_10500000_10510000	20		chr01_6550000_6560000	1		chr01_8860000_8870000	101		chr01_6460000_6470000	1
chr01_10560000_10570000	4		chr01_6560000_6570000	13		chr01_8870000_8880000	140		chr01_6730000_6740000	9
chr01_10830000_10840000	301		chr01_6580000_6590000	2		chr01_8940000_8950000	239		chr01_6840000_6850000	0
chr01_11020000_11030000	5		chr01_6600000_6610000	1		chr01_9070000_9080000	302		chr01_6940000_6950000	1
chr01_11090000_11100000	104		chr01_6690000_6700000	12		chr01_9350000_9360000	54		chr01_6990000_7000000	601
chr01_11220000_11230000	17		chr01_6820000_6830000	2		chr01_9360000_9370000	8		chr01_7010000_7020000	305
chr01_11330000_11340000	182		chr01_6850000_6860000	10		chr01_9390000_9400000	1		chr01_7080000_7090000	0
chr01_11340000_11350000	25		chr01_6880000_6890000	3		chr01_9520000_9530000	61		chr01_7100000_7110000	8
chr01_11380000_11390000	59		chr01_7030000_7040000	1		chr01_9530000_9540000	122		chr01_7150000_7160000	1
chr01_11390000_11400000	93		chr01_7070000_7080000	0		chr01_9660000_9670000	194		chr01_7420000_7430000	4
chr01_11490000_11500000	3		chr01_7290000_7300000	1		chr01_9780000_9790000	1		chr01_7450000_7460000	1
chr01_11640000_11650000	11		chr01_7300000_7310000	3		chr01_9830000_9840000	238		chr01_7510000_7520000	1
chr01_11740000_11750000	4		chr01_7370000_7380000	1		chr01_9990000_10000000	94		chr01_7840000_7850000	0
chr01_11750000_11760000	9		chr01_7380000_7390000	1		chr01_10030000_10040000	78		chr01_7910000_7920000	1
chr01_11780000_11790000	23		chr01_7490000_7500000	1		chr01_10080000_10090000	35		chr01_8230000_8240000	919
chr01_11860000_11870000	14		chr01_7600000_7610000	11		chr01_10190000_10200000	12		chr01_8240000_8250000	714
chr01_11920000_11930000	147		chr01_7700000_7710000	0		chr01_10440000_10450000	194		chr01_8250000_8260000	8
chr01_11930000_11940000	59		chr01_7720000_7730000	2		chr01_10500000_10510000	594		chr01_8480000_8490000	58
chr01_11960000_11970000	1		chr01_7740000_7750000	2		chr01_10840000_10850000	6		chr01_8600000_8610000	924
chr01_11970000_11980000	3		chr01_7770000_7780000	4		chr01_10900000_10910000	14		chr01_8610000_8620000	934
chr01_11990000_12000000	6		chr01_7790000_7800000	302		chr01_10960000_10970000	0		chr01_8850000_8860000	0
chr01_12030000_12040000	4		chr01_7800000_7810000	314		chr01_10980000_10990000	3		chr01_9190000_9200000	1
chr01_12040000_12050000	57		chr01_7870000_7880000	1		chr01_10990000_11000000	285		chr01_9290000_9300000	0
chr01_12050000_12060000	8		chr01_7940000_7950000	0		chr01_11080000_11090000	14		chr01_9330000_9340000	2
chr01_12110000_12120000	3		chr01_7970000_7980000	0		chr01_11090000_11100000	3		chr01_9790000_9800000	13
chr01_12140000_12150000	201		chr01_8010000_8020000	1		chr01_11120000_11130000	404		chr01_9950000_9960000	4
chr01_12150000_12160000	3		chr01_8060000_8070000	1		chr01_11220000_11230000	3		chr01_10190000_10200000	0
chr01_12170000_12180000	5		chr01_8080000_8090000	2		chr01_11360000_11370000	22		chr01_10240000_10250000	0
chr01_12180000_12190000	122		chr01_8130000_8140000	0		chr01_11650000_11660000	5		chr01_10350000_10360000	0
chr01_12200000_12210000	70		chr01_8190000_8200000	2		chr01_11680000_11690000	2		chr01_10360000_10370000	0
chr01_12230000_12240000	1		chr01_8200000_8210000	0		chr01_11760000_11770000	69		chr01_10500000_10510000	3
chr01_12410000_12420000	62		chr01_8690000_8700000	0		chr01_11920000_11930000	1		chr01_10510000_10520000	5
chr01_12420000_12430000	57		chr01_8820000_8830000	1		chr01_12090000_12100000	179		chr01_10550000_10560000	59
chr01_12430000_12440000	18		chr01_8830000_8840000	4		chr01_12100000_12110000	110		chr01_10560000_10570000	271
chr01_12470000_12480000	107		chr01_8950000_8960000	1		chr01_12280000_12290000	56		chr01_10570000_10580000	319
chr01_12510000_12520000	273		chr01_9290000_9300000	4		chr01_12370000_12380000	770		chr01_10660000_10670000	2
chr01_12740000_12750000	2		chr01_9510000_9520000	1		chr01_12520000_12530000	377		chr01_10690000_10700000	10
chr01_12760000_12770000	232		chr01_9520000_9530000	3		chr01_12530000_12540000	167		chr01_10700000_10710000	0
chr01_12810000_12820000	4		chr01_9570000_9580000	323		chr01_12540000_12550000	246		chr01_10740000_10750000	2
chr01_12820000_12830000	179		chr01_9580000_9590000	311		chr01_12590000_12600000	511		chr01_11130000_11140000	1
chr01_12830000_12840000	57		chr01_9690000_9700000	1		chr01_12600000_12610000	106		chr01_11200000_11210000	79
chr01_13060000_13070000	20		chr01_9710000_9720000	1		chr01_12770000_12780000	212		chr01_11240000_11250000	145
chr01_13130000_13140000	34		chr01_9760000_9770000	24		chr01_12780000_12790000	299		chr01_11300000_11310000	1009
chr01_13140000_13150000	1		chr01_9830000_9840000	1		chr01_12790000_12800000	101		chr01_11360000_11370000	1
chr01_13150000_13160000	3		chr01_9870000_9880000	5		chr01_12800000_12810000	218		chr01_11380000_11390000	1
chr01_13160000_13170000	68		chr01_10100000_10110000	3		chr01_12810000_12820000	6		chr01_11410000_11420000	2
chr01_13230000_13240000	125		chr01_10130000_10140000	123		chr01_12820000_12830000	737		chr01_11430000_11440000	6
chr01_13310000_13320000	5		chr01_10140000_10150000	4		chr01_13120000_13130000	4		chr01_11470000_11480000	25
chr01_13330000_13340000	3		chr01_10150000_10160000	3		chr01_13140000_13150000	946		chr01_11530000_11540000	0
chr01_13350000_13360000	91		chr01_10190000_10200000	1		chr01_13300000_13310000	52		chr01_11560000_11570000	5
chr01_13360000_13370000	11		chr01_10230000_10240000	0		chr01_13330000_13340000	3		chr01_11600000_11610000	0
chr01_13380000_13390000	3		chr01_10240000_10250000	1		chr01_13370000_13380000	5		chr01_11650000_11660000	41
chr01_13390000_13400000	7		chr01_10310000_10320000	2		chr01_13410000_13420000	0		chr01_11770000_11780000	0
chr01_13400000_13410000	33		chr01_10480000_10490000	1		chr01_13420000_13430000	4		chr01_11790000_11800000	92
chr01_13430000_13440000	97		chr01_10740000_10750000	2		chr01_13860000_13870000	109		chr01_11820000_11830000	15
chr01_13460000_13470000	127		chr01_10750000_10760000	2		chr01_13870000_13880000	129		chr01_11850000_11860000	0
chr01_13470000_13480000	24		chr01_10800000_10810000	3		chr01_13940000_13950000	13		chr01_11880000_11890000	157
chr01_13490000_13500000	4		chr01_10910000_10920000	0		chr01_13950000_13960000	7		chr01_11890000_11900000	194
chr01_13520000_13530000	22		chr01_10940000_10950000	6		chr01_14040000_14050000	123		chr01_11980000_11990000	0
chr01_13530000_13540000	6		chr01_10950000_10960000	1027		chr01_14160000_14170000	4		chr01_12090000_12100000	23
chr01_13610000_13620000	77		chr01_10980000_10990000	1		chr01_14200000_14210000	2		chr01_12100000_12110000	11
chr01_13730000_13740000	16		chr01_11050000_11060000	4		chr01_14330000_14340000	8		chr01_12240000_12250000	0
chr01_13760000_13770000	62		chr01_11090000_11100000	1		chr01_14400000_14410000	0		chr01_12290000_12300000	42
chr01_13780000_13790000	99		chr01_11110000_11120000	1		chr01_14490000_14500000	396		chr01_12370000_12380000	2
chr01_13800000_13810000	1		chr01_11200000_11210000	0		chr01_14500000_14510000	196		chr01_12390000_12400000	5
chr01_13810000_13820000	29		chr01_11340000_11350000	0		chr01_14690000_14700000	395		chr01_12410000_12420000	44
chr01_13910000_13920000	7		chr01_11360000_11370000	0		chr01_14710000_14720000	3		chr01_12480000_12490000	1
chr01_13930000_13940000	19		chr01_11390000_11400000	8		chr01_14720000_14730000	8		chr01_12490000_12500000	6
chr01_13940000_13950000	4		chr01_11420000_11430000	3		chr01_14830000_14840000	105		chr01_12690000_12700000	5
chr01_13950000_13960000	3		chr01_11490000_11500000	6		chr01_14840000_14850000	66		chr01_12700000_12710000	0
chr01_14040000_14050000	8		chr01_11500000_11510000	3		chr01_14930000_14940000	48		chr01_12710000_12720000	229
chr01_14080000_14090000	25		chr01_11520000_11530000	4		chr01_15010000_15020000	1		chr01_12720000_12730000	394
chr01_14100000_14110000	6		chr01_11570000_11580000	4		chr01_15330000_15340000	8		chr01_12740000_12750000	1
chr01_14120000_14130000	30		chr01_11610000_11620000	1		chr01_15390000_15400000	88		chr01_12920000_12930000	1
chr01_14140000_14150000	68		chr01_11650000_11660000	68		chr01_15460000_15470000	122		chr01_12930000_12940000	7
chr01_14150000_14160000	36		chr01_11730000_11740000	2		chr01_15550000_15560000	52		chr01_13110000_13120000	979
chr01_14230000_14240000	32		chr01_11750000_11760000	4		chr01_16150000_16160000	389		chr01_13140000_13150000	12
chr01_14340000_14350000	4		chr01_11810000_11820000	11		chr01_16160000_16170000	57		chr01_13160000_13170000	6
chr01_14380000_14390000	63		chr01_11870000_11880000	0		chr01_16170000_16180000	390		chr01_13170000_13180000	264
chr01_14390000_14400000	95		chr01_11880000_11890000	0		chr01_16410000_16420000	827		chr01_13190000_13200000	0
chr01_14400000_14410000	4		chr01_11950000_11960000	9		chr01_16440000_16450000	81		chr01_13200000_13210000	0
chr01_14410000_14420000	5		chr01_11980000_11990000	27		chr01_16520000_16530000	522		chr01_13260000_13270000	3
chr01_14480000_14490000	41		chr01_11990000_12000000	1		chr01_16540000_16550000	278		chr01_13380000_13390000	5
chr01_14550000_14560000	12		chr01_12080000_12090000	3		chr01_16560000_16570000	258		chr01_13420000_13430000	5
chr01_14640000_14650000	67		chr01_12130000_12140000	28		chr01_16570000_16580000	111		chr01_13610000_13620000	107
chr01_14650000_14660000	34		chr01_12400000_12410000	0		chr01_16620000_16630000	444		chr01_13710000_13720000	153
chr01_14680000_14690000	149		chr01_12410000_12420000	1		chr01_16740000_16750000	31		chr01_13810000_13820000	128
chr01_14700000_14710000	6		chr01_12420000_12430000	1		chr01_16750000_16760000	32		chr01_13910000_13920000	0
chr01_14710000_14720000	18		chr01_12670000_12680000	1		chr01_16760000_16770000	6		chr01_13940000_13950000	2
chr01_14720000_14730000	13		chr01_12680000_12690000	2		chr01_16770000_16780000	46		chr01_13960000_13970000	2
chr01_14740000_14750000	2		chr01_12740000_12750000	1		chr01_16780000_16790000	43		chr01_14060000_14070000	1
chr01_14760000_14770000	34		chr01_12750000_12760000	0		chr01_16790000_16800000	11		chr01_14080000_14090000	918
chr01_14920000_14930000	76		chr01_12760000_12770000	1		chr01_16800000_16810000	30		chr01_14090000_14100000	969
chr01_14930000_14940000	126		chr01_12860000_12870000	232		chr01_16810000_16820000	39		chr01_14150000_14160000	28
chr01_14940000_14950000	150		chr01_12880000_12890000	0		chr01_16820000_16830000	43		chr01_14320000_14330000	445
chr01_14990000_15000000	95		chr01_12890000_12900000	0		chr01_16830000_16840000	10		chr01_14380000_14390000	0
chr01_15000000_15010000	32		chr01_12990000_13000000	273		chr01_16840000_16850000	3		chr01_14410000_14420000	1
chr01_15010000_15020000	73		chr01_13140000_13150000	1		chr01_16850000_16860000	8		chr01_14480000_14490000	3
chr01_15030000_15040000	28		chr01_13360000_13370000	7		chr01_16860000_16870000	10		chr01_14500000_14510000	1
chr01_15090000_15100000	6		chr01_13400000_13410000	2		chr01_16880000_16890000	3		chr01_14540000_14550000	1
chr01_15110000_15120000	34		chr01_13430000_13440000	194		chr01_16890000_16900000	8		chr01_14550000_14560000	1
chr01_15210000_15220000	21		chr01_13540000_13550000	774		chr01_16900000_16910000	4		chr01_14590000_14600000	0
chr01_15230000_15240000	72		chr01_13560000_13570000	2		chr01_16910000_16920000	36		chr01_14670000_14680000	1
chr01_15240000_15250000	21		chr01_13810000_13820000	3		chr01_16920000_16930000	2		chr01_14720000_14730000	2
chr01_15250000_15260000	68		chr01_13840000_13850000	7		chr01_16940000_16950000	38		chr01_14770000_14780000	1
chr01_15270000_15280000	4		chr01_13850000_13860000	0		chr01_16950000_16960000	4		chr01_14790000_14800000	5
chr01_15310000_15320000	39		chr01_13910000_13920000	6		chr01_17040000_17050000	11		chr01_14890000_14900000	1
chr01_15350000_15360000	12		chr01_14070000_14080000	5		chr01_17120000_17130000	9		chr01_15010000_15020000	0
chr01_15390000_15400000	8		chr01_14190000_14200000	1		chr01_17130000_17140000	5		chr01_15020000_15030000	1
chr01_15430000_15440000	3		chr01_14260000_14270000	0		chr01_17140000_17150000	2		chr01_15050000_15060000	21
chr01_15500000_15510000	12		chr01_14330000_14340000	0		chr01_17200000_17210000	719		chr01_15080000_15090000	1
chr01_15530000_15540000	80		chr01_14450000_14460000	3		chr01_17230000_17240000	2		chr01_15090000_15100000	16
chr01_15550000_15560000	132		chr01_14460000_14470000	1		chr01_17330000_17340000	50		chr01_15110000_15120000	1051
chr01_15660000_15670000	154		chr01_14500000_14510000	2		chr01_17350000_17360000	6		chr01_15140000_15150000	1
chr01_15720000_15730000	4		chr01_14580000_14590000	1		chr01_17420000_17430000	887		chr01_15230000_15240000	29
chr01_15800000_15810000	17		chr01_14720000_14730000	1		chr01_17430000_17440000	621		chr01_15280000_15290000	23
chr01_15820000_15830000	107		chr01_14730000_14740000	10		chr01_17490000_17500000	683		chr01_15290000_15300000	6
chr01_15870000_15880000	408		chr01_14750000_14760000	11		chr01_17610000_17620000	0		chr01_15400000_15410000	0
chr01_15900000_15910000	166		chr01_14780000_14790000	2		chr01_17630000_17640000	52		chr01_15590000_15600000	88
chr01_15940000_15950000	378		chr01_14830000_14840000	2		chr01_17640000_17650000	458		chr01_15600000_15610000	371
chr01_15970000_15980000	155		chr01_14850000_14860000	290		chr01_17780000_17790000	256		chr01_15680000_15690000	3
chr01_16000000_16010000	0		chr01_14870000_14880000	214		chr01_17880000_17890000	133		chr01_15690000_15700000	1
chr01_16020000_16030000	6		chr01_14880000_14890000	0		chr01_17970000_17980000	2		chr01_15730000_15740000	0
chr01_16050000_16060000	2		chr01_14890000_14900000	1		chr01_17980000_17990000	0		chr01_15930000_15940000	0
chr01_16070000_16080000	49		chr01_14940000_14950000	3		chr01_18150000_18160000	237		chr01_16090000_16100000	656
chr01_16190000_16200000	2		chr01_15010000_15020000	1		chr01_18190000_18200000	21		chr01_16170000_16180000	0
chr01_16240000_16250000	5		chr01_15170000_15180000	63		chr01_18270000_18280000	6		chr01_16180000_16190000	0
chr01_16260000_16270000	66		chr01_15230000_15240000	15		chr01_18310000_18320000	453		chr01_16200000_16210000	87
chr01_16350000_16360000	117		chr01_15280000_15290000	2		chr01_18380000_18390000	5		chr01_16530000_16540000	516
chr01_16360000_16370000	434		chr01_15300000_15310000	274		chr01_18450000_18460000	5		chr01_16540000_16550000	0
chr01_16410000_16420000	1		chr01_15360000_15370000	0		chr01_18730000_18740000	64		chr01_16630000_16640000	32
chr01_16420000_16430000	100		chr01_15440000_15450000	6		chr01_18840000_18850000	900		chr01_16670000_16680000	0
chr01_16460000_16470000	466		chr01_15450000_15460000	0		chr01_18860000_18870000	41		chr01_16680000_16690000	0
chr01_16520000_16530000	59		chr01_15720000_15730000	0		chr01_18880000_18890000	1		chr01_16710000_16720000	13
chr01_16540000_16550000	93		chr01_15740000_15750000	0		chr01_18970000_18980000	30		chr01_16720000_16730000	1
chr01_16550000_16560000	579		chr01_15830000_15840000	1		chr01_19000000_19010000	35		chr01_16730000_16740000	1
chr01_16560000_16570000	11		chr01_15840000_15850000	2		chr01_19020000_19030000	2		chr01_16740000_16750000	20
chr01_16610000_16620000	387		chr01_15930000_15940000	2		chr01_19050000_19060000	4		chr01_16750000_16760000	22
chr01_16740000_16750000	124		chr01_15960000_15970000	2		chr01_19080000_19090000	2		chr01_16760000_16770000	3
chr01_16750000_16760000	133		chr01_16000000_16010000	7		chr01_19210000_19220000	60		chr01_16770000_16780000	30
chr01_16760000_16770000	52		chr01_16110000_16120000	446		chr01_19220000_19230000	84		chr01_16780000_16790000	26
chr01_16770000_16780000	133		chr01_16200000_16210000	1		chr01_19290000_19300000	80		chr01_16790000_16800000	4
chr01_16780000_16790000	130		chr01_16320000_16330000	2		chr01_19380000_19390000	446		chr01_16800000_16810000	19
chr01_16790000_16800000	97		chr01_16330000_16340000	1065		chr01_19430000_19440000	192		chr01_16810000_16820000	28
chr01_16800000_16810000	133		chr01_16340000_16350000	955		chr01_19440000_19450000	660		chr01_16820000_16830000	29
chr01_16810000_16820000	111		chr01_16450000_16460000	764		chr01_19450000_19460000	316		chr01_16830000_16840000	7
chr01_16820000_16830000	114		chr01_16510000_16520000	1		chr01_19600000_19610000	89		chr01_16840000_16850000	6
chr01_16830000_16840000	46		chr01_16600000_16610000	1064		chr01_19690000_19700000	21		chr01_16850000_16860000	9
chr01_16840000_16850000	7		chr01_16720000_16730000	2		chr01_19810000_19820000	22		chr01_16860000_16870000	5
chr01_16850000_16860000	9		chr01_16730000_16740000	3		chr01_19880000_19890000	608		chr01_16870000_16880000	4
chr01_16860000_16870000	12		chr01_16740000_16750000	19		chr01_20010000_20020000	565		chr01_16880000_16890000	6
chr01_16870000_16880000	16		chr01_16750000_16760000	17		chr01_20020000_20030000	887		chr01_16890000_16900000	9
chr01_16880000_16890000	6		chr01_16760000_16770000	3		chr01_20150000_20160000	120		chr01_16900000_16910000	0
chr01_16890000_16900000	11		chr01_16770000_16780000	23		chr01_20170000_20180000	872		chr01_16910000_16920000	26
chr01_16910000_16920000	96		chr01_16780000_16790000	25		chr01_20650000_20660000	70		chr01_16920000_16930000	4
chr01_16920000_16930000	2		chr01_16790000_16800000	5		chr01_20680000_20690000	79		chr01_16940000_16950000	25
chr01_16940000_16950000	87		chr01_16800000_16810000	19		chr01_20860000_20870000	31		chr01_16950000_16960000	1
chr01_16950000_16960000	104		chr01_16810000_16820000	25		chr01_20870000_20880000	57		chr01_17060000_17070000	0
chr01_16990000_17000000	18		chr01_16820000_16830000	24		chr01_20960000_20970000	264		chr01_17120000_17130000	4
chr01_17010000_17020000	475		chr01_16830000_16840000	8		chr01_20970000_20980000	724		chr01_17130000_17140000	3
chr01_17020000_17030000	69		chr01_16840000_16850000	5		chr01_20980000_20990000	1		chr01_17240000_17250000	2
chr01_17030000_17040000	328		chr01_16850000_16860000	8		chr01_21060000_21070000	1		chr01_17290000_17300000	7
chr01_17040000_17050000	122		chr01_16860000_16870000	6		chr01_21140000_21150000	44		chr01_17370000_17380000	65
chr01_17080000_17090000	35		chr01_16890000_16900000	10		chr01_21200000_21210000	220		chr01_17380000_17390000	14
chr01_17120000_17130000	82		chr01_16910000_16920000	23		chr01_21210000_21220000	159		chr01_17440000_17450000	1
chr01_17130000_17140000	103		chr01_16920000_16930000	0		chr01_21230000_21240000	27		chr01_17460000_17470000	0
chr01_17140000_17150000	9		chr01_16940000_16950000	21		chr01_21240000_21250000	306		chr01_17480000_17490000	13
chr01_17150000_17160000	389		chr01_16950000_16960000	2		chr01_21250000_21260000	320		chr01_17510000_17520000	0
chr01_17190000_17200000	5		chr01_17120000_17130000	4		chr01_21330000_21340000	1		chr01_17590000_17600000	164
chr01_17270000_17280000	2		chr01_17130000_17140000	3		chr01_21450000_21460000	43		chr01_17680000_17690000	12
chr01_17350000_17360000	8		chr01_17290000_17300000	1		chr01_21500000_21510000	13		chr01_17690000_17700000	12
chr01_17410000_17420000	24		chr01_17350000_17360000	35		chr01_21590000_21600000	28		chr01_17710000_17720000	0
chr01_17520000_17530000	329		chr01_17430000_17440000	265		chr01_21640000_21650000	518		chr01_17760000_17770000	0
chr01_17540000_17550000	19		chr01_17440000_17450000	247		chr01_21650000_21660000	296		chr01_17790000_17800000	32
chr01_17550000_17560000	18		chr01_17460000_17470000	1065		chr01_21750000_21760000	85		chr01_17830000_17840000	89
chr01_17630000_17640000	23		chr01_17500000_17510000	106		chr01_22040000_22050000	3		chr01_17860000_17870000	2
chr01_17710000_17720000	3		chr01_17510000_17520000	3		chr01_22460000_22470000	35		chr01_18030000_18040000	1
chr01_17780000_17790000	110		chr01_17590000_17600000	2		chr01_22580000_22590000	2		chr01_18080000_18090000	1051
chr01_17800000_17810000	190		chr01_17600000_17610000	2		chr01_22800000_22810000	4		chr01_18140000_18150000	21
chr01_17810000_17820000	83		chr01_17660000_17670000	0		chr01_22810000_22820000	36		chr01_18190000_18200000	1
chr01_17830000_17840000	2		chr01_17720000_17730000	873		chr01_22930000_22940000	15		chr01_18200000_18210000	0
chr01_17860000_17870000	48		chr01_17730000_17740000	1049		chr01_22940000_22950000	31		chr01_18210000_18220000	21
chr01_17900000_17910000	184		chr01_17760000_17770000	3		chr01_23260000_23270000	9		chr01_18260000_18270000	0
chr01_17920000_17930000	724		chr01_17800000_17810000	1		chr01_23270000_23280000	8		chr01_18520000_18530000	1
chr01_17980000_17990000	135		chr01_17850000_17860000	4		chr01_23360000_23370000	31		chr01_18530000_18540000	121
chr01_18060000_18070000	4		chr01_17890000_17900000	1		chr01_23390000_23400000	126		chr01_18540000_18550000	215
chr01_18230000_18240000	32		chr01_17910000_17920000	0		chr01_23420000_23430000	37		chr01_18550000_18560000	419
chr01_18240000_18250000	44		chr01_17970000_17980000	4		chr01_23590000_23600000	44		chr01_18670000_18680000	3
chr01_18250000_18260000	163		chr01_18050000_18060000	9		chr01_23600000_23610000	144		chr01_18730000_18740000	40
chr01_18450000_18460000	4		chr01_18190000_18200000	0		chr01_23610000_23620000	119		chr01_18800000_18810000	5
chr01_18480000_18490000	52		chr01_18200000_18210000	318		chr01_23700000_23710000	1		chr01_18810000_18820000	48
chr01_18490000_18500000	692		chr01_18210000_18220000	322		chr01_23760000_23770000	14		chr01_18870000_18880000	1
chr01_18680000_18690000	70		chr01_18230000_18240000	0		chr01_23800000_23810000	15		chr01_18900000_18910000	0
chr01_18700000_18710000	9		chr01_18340000_18350000	15		chr01_23900000_23910000	0		chr01_19040000_19050000	28
chr01_18730000_18740000	9		chr01_18380000_18390000	2		chr01_23960000_23970000	26		chr01_19150000_19160000	44
chr01_18770000_18780000	34		chr01_18400000_18410000	2		chr01_24080000_24090000	29		chr01_19390000_19400000	1
chr01_18790000_18800000	145		chr01_18410000_18420000	2		chr01_24260000_24270000	5		chr01_19450000_19460000	2
chr01_18900000_18910000	4		chr01_18440000_18450000	1		chr01_24320000_24330000	147		chr01_19550000_19560000	299
chr01_18990000_19000000	21		chr01_18450000_18460000	2		chr01_24360000_24370000	100		chr01_19560000_19570000	37
chr01_19050000_19060000	24		chr01_18520000_18530000	1		chr01_24730000_24740000	44		chr01_19590000_19600000	9
chr01_19070000_19080000	137		chr01_18530000_18540000	2		chr01_24760000_24770000	1		chr01_19600000_19610000	1042
chr01_19090000_19100000	17		chr01_18620000_18630000	2		chr01_24800000_24810000	15		chr01_19630000_19640000	609
chr01_19210000_19220000	41		chr01_18650000_18660000	1		chr01_24840000_24850000	2		chr01_19710000_19720000	53
chr01_19240000_19250000	231		chr01_18690000_18700000	331		chr01_24860000_24870000	1		chr01_19850000_19860000	11
chr01_19300000_19310000	4		chr01_18740000_18750000	714		chr01_25090000_25100000	43		chr01_19900000_19910000	0
chr01_19340000_19350000	490		chr01_18750000_18760000	1		chr01_25100000_25110000	93		chr01_19980000_19990000	1
chr01_19410000_19420000	222		chr01_18760000_18770000	4		chr01_25160000_25170000	54		chr01_20030000_20040000	0
chr01_19420000_19430000	42		chr01_18770000_18780000	544		chr01_25170000_25180000	25		chr01_20080000_20090000	6
chr01_19430000_19440000	7		chr01_18780000_18790000	228		chr01_25240000_25250000	40		chr01_20090000_20100000	2
chr01_19450000_19460000	2		chr01_18830000_18840000	1		chr01_25270000_25280000	64		chr01_20120000_20130000	985
chr01_19570000_19580000	43		chr01_18840000_18850000	2		chr01_25300000_25310000	23		chr01_20130000_20140000	967
chr01_19600000_19610000	14		chr01_18990000_19000000	0		chr01_25380000_25390000	228		chr01_20180000_20190000	1043
chr01_19620000_19630000	55		chr01_19020000_19030000	4		chr01_25470000_25480000	5		chr01_20190000_20200000	980
chr01_19630000_19640000	82		chr01_19040000_19050000	2		chr01_25480000_25490000	9		chr01_20210000_20220000	1
chr01_19640000_19650000	497		chr01_19090000_19100000	5		chr01_25490000_25500000	34		chr01_20240000_20250000	1
chr01_19670000_19680000	581		chr01_19170000_19180000	150		chr01_25580000_25590000	2		chr01_20300000_20310000	301
chr01_19710000_19720000	450		chr01_19230000_19240000	490		chr01_25620000_25630000	2		chr01_20400000_20410000	4
chr01_19720000_19730000	351		chr01_19240000_19250000	1049		chr01_25630000_25640000	79		chr01_20410000_20420000	6
chr01_19730000_19740000	21		chr01_19280000_19290000	260		chr01_25650000_25660000	152		chr01_20500000_20510000	0
chr01_19740000_19750000	138		chr01_19340000_19350000	267		chr01_25740000_25750000	12		chr01_20750000_20760000	0
chr01_19770000_19780000	115		chr01_19350000_19360000	5		chr01_25780000_25790000	21		chr01_20830000_20840000	766
chr01_19780000_19790000	174		chr01_19360000_19370000	8		chr01_25880000_25890000	16		chr01_20840000_20850000	762
chr01_19790000_19800000	74		chr01_19370000_19380000	0		chr01_25900000_25910000	24		chr01_20980000_20990000	0
chr01_19800000_19810000	322		chr01_19400000_19410000	1		chr01_25910000_25920000	1022		chr01_21040000_21050000	2
chr01_19810000_19820000	455		chr01_19410000_19420000	8		chr01_25930000_25940000	149		chr01_21090000_21100000	892
chr01_19880000_19890000	171		chr01_19430000_19440000	0		chr01_25940000_25950000	191		chr01_21320000_21330000	203
chr01_19910000_19920000	8		chr01_19480000_19490000	0		chr01_26010000_26020000	934		chr01_21330000_21340000	312
chr01_19980000_19990000	3		chr01_19510000_19520000	1		chr01_26020000_26030000	970		chr01_21400000_21410000	626
chr01_20080000_20090000	3		chr01_19600000_19610000	1		chr01_26540000_26550000	23		chr01_21650000_21660000	0
chr01_20230000_20240000	49		chr01_19840000_19850000	14		chr01_26570000_26580000	39		chr01_21740000_21750000	5
chr01_20260000_20270000	14		chr01_19850000_19860000	23		chr01_26580000_26590000	5		chr01_21750000_21760000	10
chr01_20270000_20280000	2		chr01_19870000_19880000	1		chr01_26660000_26670000	216		chr01_21760000_21770000	245
chr01_20390000_20400000	15		chr01_20010000_20020000	1		chr01_26670000_26680000	612		chr01_21840000_21850000	121
chr01_20410000_20420000	37		chr01_20020000_20030000	2		chr01_26680000_26690000	105		chr01_21870000_21880000	4
chr01_20490000_20500000	7		chr01_20050000_20060000	9		chr01_26770000_26780000	68		chr01_21880000_21890000	27
chr01_20510000_20520000	711		chr01_20120000_20130000	1		chr01_26840000_26850000	142		chr01_21950000_21960000	1
chr01_20590000_20600000	7		chr01_20240000_20250000	1		chr01_26860000_26870000	165		chr01_22030000_22040000	1
chr01_20630000_20640000	18		chr01_20290000_20300000	1		chr01_26920000_26930000	12		chr01_22100000_22110000	0
chr01_20870000_20880000	45		chr01_20320000_20330000	1		chr01_26930000_26940000	4		chr01_22110000_22120000	0
chr01_21010000_21020000	9		chr01_20360000_20370000	11		chr01_26940000_26950000	87		chr01_22260000_22270000	280
chr01_21100000_21110000	7		chr01_20370000_20380000	20		chr01_26950000_26960000	56		chr01_22280000_22290000	43
chr01_21260000_21270000	2		chr01_20400000_20410000	3		chr01_26960000_26970000	128		chr01_22380000_22390000	26
chr01_21310000_21320000	2		chr01_20500000_20510000	1		chr01_26990000_27000000	49		chr01_22390000_22400000	1
chr01_21320000_21330000	14		chr01_20560000_20570000	1		chr01_27150000_27160000	2		chr01_22600000_22610000	55
chr01_21460000_21470000	36		chr01_20600000_20610000	1		chr01_27170000_27180000	6		chr01_22660000_22670000	84
chr01_21480000_21490000	63		chr01_20610000_20620000	58		chr01_27210000_27220000	605		chr01_22880000_22890000	0
chr01_21570000_21580000	176		chr01_20620000_20630000	2		chr01_27280000_27290000	4		chr01_23320000_23330000	1
chr01_21580000_21590000	280		chr01_20630000_20640000	483		chr01_27420000_27430000	1		chr01_23360000_23370000	1
chr01_21750000_21760000	72		chr01_20640000_20650000	1059		chr01_27430000_27440000	50		chr01_23400000_23410000	2
chr01_21840000_21850000	2		chr01_20920000_20930000	15		chr01_27450000_27460000	980		chr01_23410000_23420000	1
chr01_21870000_21880000	26		chr01_21100000_21110000	3		chr01_27460000_27470000	29		chr01_23450000_23460000	41
chr01_22010000_22020000	18		chr01_21280000_21290000	1		chr01_27540000_27550000	25		chr01_23460000_23470000	0
chr01_22060000_22070000	151		chr01_21340000_21350000	3		chr01_27630000_27640000	39		chr01_23510000_23520000	2
chr01_22150000_22160000	11		chr01_21550000_21560000	26		chr01_27640000_27650000	143		chr01_23530000_23540000	42
chr01_22200000_22210000	30		chr01_21660000_21670000	2		chr01_27930000_27940000	54		chr01_23540000_23550000	41
chr01_22240000_22250000	13		chr01_21690000_21700000	0		chr01_28030000_28040000	24		chr01_23550000_23560000	17
chr01_22250000_22260000	12		chr01_21700000_21710000	0		chr01_28040000_28050000	132		chr01_23580000_23590000	1
chr01_22260000_22270000	416		chr01_21740000_21750000	1		chr01_28050000_28060000	6		chr01_23610000_23620000	1
chr01_22270000_22280000	11		chr01_21790000_21800000	4		chr01_28200000_28210000	738		chr01_23630000_23640000	2
chr01_22280000_22290000	42		chr01_21810000_21820000	2		chr01_28350000_28360000	78		chr01_23650000_23660000	0
chr01_22340000_22350000	2		chr01_21840000_21850000	75		chr01_28410000_28420000	1		chr01_23670000_23680000	181
chr01_22520000_22530000	74		chr01_21900000_21910000	1		chr01_28420000_28430000	8		chr01_23680000_23690000	203
chr01_22550000_22560000	1		chr01_21960000_21970000	1		chr01_28510000_28520000	1		chr01_23810000_23820000	202
chr01_22560000_22570000	6		chr01_22060000_22070000	2		chr01_28660000_28670000	177		chr01_23860000_23870000	2
chr01_22640000_22650000	12		chr01_22090000_22100000	1		chr01_28710000_28720000	203		chr01_23900000_23910000	162
chr01_22660000_22670000	0		chr01_22100000_22110000	1		chr01_28720000_28730000	191		chr01_23910000_23920000	218
chr01_22780000_22790000	146		chr01_22210000_22220000	442		chr01_28760000_28770000	6		chr01_24040000_24050000	175
chr01_22790000_22800000	42		chr01_22230000_22240000	1		chr01_28880000_28890000	14		chr01_24050000_24060000	0
chr01_22800000_22810000	36		chr01_22290000_22300000	452		chr01_28910000_28920000	165		chr01_24060000_24070000	0
chr01_22810000_22820000	2		chr01_22300000_22310000	456		chr01_28960000_28970000	6		chr01_24090000_24100000	178
chr01_22840000_22850000	45		chr01_22320000_22330000	1		chr01_28990000_29000000	115		chr01_24580000_24590000	48
chr01_23080000_23090000	2		chr01_22390000_22400000	1		chr01_29000000_29010000	18		chr01_24590000_24600000	3
chr01_23160000_23170000	6		chr01_22450000_22460000	11		chr01_29130000_29140000	7		chr01_24640000_24650000	938
chr01_23220000_23230000	19		chr01_22560000_22570000	3		chr01_29170000_29180000	410		chr01_24670000_24680000	1051
chr01_23260000_23270000	9		chr01_22570000_22580000	2		chr01_29220000_29230000	8		chr01_24690000_24700000	24
chr01_23270000_23280000	65		chr01_22600000_22610000	29		chr01_29350000_29360000	7		chr01_24710000_24720000	3
chr01_23280000_23290000	16		chr01_22630000_22640000	2		chr01_29450000_29460000	38		chr01_24720000_24730000	1
chr01_23300000_23310000	23		chr01_22640000_22650000	2		chr01_29610000_29620000	72		chr01_24750000_24760000	2
chr01_23390000_23400000	85		chr01_22680000_22690000	2		chr01_29840000_29850000	4		chr01_24980000_24990000	0
chr01_23440000_23450000	68		chr01_22730000_22740000	162		chr01_30290000_30300000	45		chr01_25050000_25060000	0
chr01_23480000_23490000	23		chr01_22800000_22810000	2		chr01_30330000_30340000	2		chr01_25160000_25170000	1
chr01_23490000_23500000	2		chr01_22820000_22830000	12		chr01_30380000_30390000	103		chr01_25450000_25460000	7
chr01_23630000_23640000	6		chr01_22880000_22890000	1		chr01_30440000_30450000	455		chr01_25470000_25480000	1
chr01_23660000_23670000	11		chr01_23290000_23300000	3		chr01_30510000_30520000	3		chr01_25480000_25490000	1
chr01_23700000_23710000	40		chr01_23300000_23310000	1		chr01_30750000_30760000	0		chr01_25540000_25550000	491
chr01_23740000_23750000	6		chr01_23310000_23320000	1		chr01_30770000_30780000	3		chr01_25720000_25730000	2
chr01_23780000_23790000	6		chr01_23340000_23350000	126		chr01_30810000_30820000	1		chr01_25840000_25850000	55
chr01_23800000_23810000	3		chr01_23440000_23450000	1		chr01_30940000_30950000	224		chr01_25870000_25880000	3
chr01_23960000_23970000	7		chr01_23500000_23510000	93		chr01_30990000_31000000	160		chr01_26040000_26050000	9
chr01_24030000_24040000	3		chr01_23510000_23520000	0		chr01_31010000_31020000	152		chr01_26080000_26090000	0
chr01_24060000_24070000	3		chr01_23550000_23560000	3		chr01_31100000_31110000	2		chr01_26680000_26690000	2
chr01_24210000_24220000	137		chr01_23650000_23660000	1		chr01_31440000_31450000	254		chr01_26690000_26700000	1
chr01_24280000_24290000	16		chr01_23670000_23680000	1		chr01_31490000_31500000	112		chr01_26740000_26750000	176
chr01_24310000_24320000	26		chr01_23780000_23790000	9		chr01_31500000_31510000	12		chr01_26750000_26760000	221
chr01_24320000_24330000	6		chr01_24030000_24040000	3		chr01_31690000_31700000	5		chr01_26920000_26930000	6
chr01_24500000_24510000	1		chr01_24040000_24050000	0		chr01_31720000_31730000	18		chr01_26960000_26970000	0
chr01_24560000_24570000	6		chr01_24190000_24200000	0		chr01_31850000_31860000	103		chr01_27020000_27030000	664
chr01_24590000_24600000	2		chr01_24220000_24230000	0		chr01_31870000_31880000	232		chr01_27130000_27140000	1
chr01_24640000_24650000	3		chr01_24300000_24310000	1		chr01_31900000_31910000	295		chr01_27420000_27430000	94
chr01_24750000_24760000	59		chr01_24320000_24330000	217		chr01_31910000_31920000	334		chr01_27500000_27510000	1
chr01_24780000_24790000	1		chr01_24380000_24390000	2		chr01_32020000_32030000	27		chr01_27510000_27520000	1
chr01_24810000_24820000	6		chr01_24390000_24400000	7		chr01_32200000_32210000	14		chr01_27670000_27680000	2
chr01_24830000_24840000	29		chr01_24470000_24480000	5		chr01_32280000_32290000	25		chr01_27770000_27780000	1
chr01_24940000_24950000	4		chr01_24480000_24490000	3		chr01_32390000_32400000	1		chr01_27780000_27790000	2
chr01_24990000_25000000	120		chr01_24490000_24500000	1		chr01_32600000_32610000	8		chr01_27840000_27850000	2
chr01_25030000_25040000	31		chr01_24510000_24520000	0		chr01_32680000_32690000	4		chr01_27860000_27870000	5
chr01_25220000_25230000	65		chr01_24580000_24590000	1		chr01_32880000_32890000	12		chr01_27870000_27880000	1
chr01_25240000_25250000	176		chr01_24590000_24600000	2		chr01_32900000_32910000	8		chr01_27960000_27970000	0
chr01_25300000_25310000	4		chr01_24610000_24620000	2		chr01_32950000_32960000	53		chr01_28000000_28010000	0
chr01_25330000_25340000	110		chr01_24650000_24660000	0		chr01_32980000_32990000	2		chr01_28100000_28110000	99
chr01_25470000_25480000	7		chr01_24740000_24750000	1		chr01_33050000_33060000	14		chr01_28220000_28230000	2
chr01_25480000_25490000	7		chr01_24750000_24760000	439		chr01_33060000_33070000	10		chr01_28430000_28440000	1
chr01_25710000_25720000	5		chr01_24880000_24890000	1		chr01_33280000_33290000	230		chr01_28460000_28470000	9
chr01_25720000_25730000	8		chr01_24890000_24900000	2		chr01_33530000_33540000	21		chr01_28530000_28540000	29
chr01_25730000_25740000	4		chr01_24900000_24910000	2		chr01_33580000_33590000	10		chr01_28600000_28610000	72
chr01_25740000_25750000	2		chr01_24970000_24980000	0		chr01_33590000_33600000	2		chr01_28740000_28750000	1
chr01_25800000_25810000	353		chr01_25050000_25060000	1		chr01_33700000_33710000	17		chr01_28760000_28770000	0
chr01_26150000_26160000	12		chr01_25070000_25080000	1		chr01_33780000_33790000	1		chr01_29290000_29300000	92
chr01_26160000_26170000	20		chr01_25110000_25120000	3		chr01_33790000_33800000	3		chr01_29490000_29500000	10
chr01_26270000_26280000	2		chr01_25120000_25130000	1		chr01_33840000_33850000	26		chr01_29510000_29520000	128
chr01_26360000_26370000	4		chr01_25160000_25170000	0		chr01_33850000_33860000	345		chr01_29600000_29610000	117
chr01_26390000_26400000	4		chr01_25470000_25480000	3		chr01_33860000_33870000	265		chr01_29610000_29620000	0
chr01_26400000_26410000	3		chr01_25480000_25490000	2		chr01_33910000_33920000	682		chr01_29690000_29700000	1
chr01_26440000_26450000	2		chr01_25540000_25550000	0		chr01_33960000_33970000	312		chr01_29770000_29780000	1
chr01_26450000_26460000	4		chr01_25620000_25630000	1		chr01_34090000_34100000	457		chr01_29940000_29950000	1
chr01_26540000_26550000	18		chr01_25770000_25780000	6		chr01_34320000_34330000	2		chr01_29970000_29980000	1
chr01_26800000_26810000	4		chr01_25790000_25800000	1		chr01_34370000_34380000	542		chr01_30260000_30270000	1
chr01_26810000_26820000	3		chr01_25960000_25970000	902		chr01_34570000_34580000	46		chr01_30270000_30280000	74
chr01_26920000_26930000	8		chr01_25990000_26000000	4		chr01_34790000_34800000	201		chr01_30340000_30350000	8
chr01_26940000_26950000	163		chr01_26130000_26140000	1		chr01_34800000_34810000	356		chr01_30470000_30480000	19
chr01_26950000_26960000	209		chr01_26410000_26420000	50		chr01_34820000_34830000	450		chr01_30510000_30520000	3
chr01_27250000_27260000	2		chr01_26420000_26430000	3		chr01_34830000_34840000	222		chr01_30650000_30660000	2
chr01_27320000_27330000	2		chr01_26450000_26460000	1		chr01_34910000_34920000	67		chr01_30670000_30680000	0
chr01_27350000_27360000	6		chr01_26480000_26490000	0		chr01_34990000_35000000	11		chr01_30730000_30740000	0
chr01_27380000_27390000	13		chr01_26520000_26530000	2		chr01_35040000_35050000	27		chr01_31000000_31010000	0
chr01_27460000_27470000	9		chr01_26820000_26830000	1		chr01_35100000_35110000	18		chr01_31100000_31110000	2
chr01_27480000_27490000	64		chr01_26860000_26870000	1		chr01_35270000_35280000	195		chr01_31270000_31280000	6
chr01_27540000_27550000	6		chr01_26920000_26930000	4		chr01_35280000_35290000	131		chr01_31320000_31330000	3
chr01_27790000_27800000	93		chr01_27050000_27060000	2		chr01_35290000_35300000	274		chr01_31710000_31720000	0
chr01_27920000_27930000	4		chr01_27060000_27070000	1		chr01_35340000_35350000	78		chr01_31770000_31780000	1
chr01_28000000_28010000	5		chr01_27240000_27250000	2		chr01_35570000_35580000	2		chr01_31810000_31820000	2
chr01_28070000_28080000	55		chr01_27250000_27260000	3		chr01_35610000_35620000	37		chr01_31860000_31870000	2
chr01_28100000_28110000	74		chr01_27320000_27330000	1		chr01_35670000_35680000	133		chr01_31900000_31910000	1
chr01_28340000_28350000	3		chr01_27370000_27380000	16		chr01_35860000_35870000	6		chr01_31960000_31970000	0
chr01_28400000_28410000	4		chr01_27490000_27500000	1		chr01_36030000_36040000	246		chr01_31970000_31980000	2
chr01_28430000_28440000	2		chr01_27640000_27650000	1		chr01_36100000_36110000	0		chr01_31980000_31990000	3
chr01_28520000_28530000	8		chr01_27650000_27660000	1		chr01_36140000_36150000	27		chr01_32070000_32080000	3
chr01_28590000_28600000	4		chr01_27680000_27690000	2		chr01_36340000_36350000	7		chr01_32300000_32310000	263
chr01_28620000_28630000	3		chr01_27860000_27870000	2		chr01_36430000_36440000	2		chr01_32310000_32320000	77
chr01_28870000_28880000	4		chr01_27870000_27880000	3		chr01_36450000_36460000	301		chr01_32330000_32340000	2
chr01_28890000_28900000	5		chr01_27880000_27890000	13		chr01_36500000_36510000	122		chr01_32360000_32370000	3
chr01_28950000_28960000	221		chr01_27890000_27900000	208		chr01_36520000_36530000	30		chr01_32390000_32400000	3
chr01_29060000_29070000	13		chr01_27900000_27910000	350		chr01_36560000_36570000	44		chr01_32410000_32420000	2
chr01_29350000_29360000	35		chr01_27920000_27930000	3		chr01_36570000_36580000	366		chr01_32450000_32460000	2
chr01_29460000_29470000	2		chr01_27930000_27940000	1		chr01_36580000_36590000	224		chr01_32790000_32800000	3
chr01_29610000_29620000	13		chr01_27970000_27980000	205		chr01_36670000_36680000	102		chr01_32800000_32810000	0
chr01_29680000_29690000	67		chr01_27980000_27990000	1		chr01_36910000_36920000	292		chr01_32860000_32870000	15
chr01_29750000_29760000	35		chr01_28020000_28030000	0		chr01_37250000_37260000	13		chr01_33200000_33210000	5
chr01_29870000_29880000	157		chr01_28230000_28240000	3		chr01_37490000_37500000	29		chr01_33280000_33290000	0
chr01_30010000_30020000	4		chr01_28240000_28250000	4		chr01_37860000_37870000	423		chr01_33360000_33370000	31
chr01_30170000_30180000	3		chr01_28430000_28440000	1		chr01_38060000_38070000	8		chr01_33380000_33390000	1
chr01_30230000_30240000	6		chr01_28490000_28500000	3		chr01_38300000_38310000	23		chr01_33530000_33540000	4
chr01_30290000_30300000	2		chr01_28570000_28580000	3		chr01_38420000_38430000	91		chr01_33650000_33660000	3
chr01_30360000_30370000	2		chr01_28590000_28600000	4		chr01_38460000_38470000	312		chr01_33830000_33840000	1
chr01_30370000_30380000	15		chr01_28620000_28630000	0		chr01_38590000_38600000	86		chr01_33910000_33920000	1
chr01_30450000_30460000	135		chr01_28750000_28760000	5		chr01_38910000_38920000	1		chr01_34120000_34130000	0
chr01_30610000_30620000	5		chr01_28820000_28830000	0		chr01_39060000_39070000	1		chr01_34230000_34240000	1
chr01_30960000_30970000	1		chr01_28830000_28840000	38		chr01_39100000_39110000	2		chr01_34570000_34580000	2
chr01_30970000_30980000	3		chr01_28840000_28850000	171		chr01_39110000_39120000	10		chr01_34720000_34730000	3
chr01_31080000_31090000	376		chr01_28870000_28880000	6		chr01_39350000_39360000	55		chr01_34730000_34740000	1
chr01_31220000_31230000	422		chr01_29100000_29110000	1		chr01_39460000_39470000	2		chr01_34740000_34750000	66
chr01_31250000_31260000	509		chr01_29150000_29160000	3		chr01_39550000_39560000	3		chr01_34750000_34760000	49
chr01_31430000_31440000	349		chr01_29320000_29330000	0		chr01_39570000_39580000	38		chr01_34760000_34770000	37
chr01_31480000_31490000	1		chr01_29330000_29340000	2		chr01_39620000_39630000	5		chr01_34790000_34800000	1
chr01_31540000_31550000	7		chr01_29360000_29370000	1		chr01_40040000_40050000	185		chr01_34890000_34900000	1
chr01_31680000_31690000	7		chr01_29420000_29430000	734		chr01_40290000_40300000	664		chr01_34980000_34990000	2
chr01_31760000_31770000	1		chr01_29430000_29440000	1015		chr01_40340000_40350000	52		chr01_34990000_35000000	3
chr01_31800000_31810000	3		chr01_29520000_29530000	1		chr01_40390000_40400000	190		chr01_35010000_35020000	64
chr01_31820000_31830000	3		chr01_29810000_29820000	1		chr01_40540000_40550000	7		chr01_35020000_35030000	0
chr01_31900000_31910000	432		chr01_29850000_29860000	3		chr01_40650000_40660000	2		chr01_35030000_35040000	0
chr01_32030000_32040000	2		chr01_29930000_29940000	1		chr01_40700000_40710000	4		chr01_35200000_35210000	1
chr01_32260000_32270000	9		chr01_30010000_30020000	1		chr01_40900000_40910000	80		chr01_35230000_35240000	1
chr01_32390000_32400000	74		chr01_30110000_30120000	6		chr01_40950000_40960000	24		chr01_35410000_35420000	1
chr01_32680000_32690000	3		chr01_30400000_30410000	5		chr01_41030000_41040000	317		chr01_35550000_35560000	1
chr01_32690000_32700000	3		chr01_30410000_30420000	4		chr01_41160000_41170000	3		chr01_35690000_35700000	76
chr01_32710000_32720000	1		chr01_30510000_30520000	6		chr01_41280000_41290000	3		chr01_36360000_36370000	51
chr01_32810000_32820000	2		chr01_30520000_30530000	7		chr01_41380000_41390000	1		chr01_36610000_36620000	2
chr01_32970000_32980000	5		chr01_30620000_30630000	1		chr01_41400000_41410000	48		chr01_37390000_37400000	11
chr01_32980000_32990000	6		chr01_30710000_30720000	3		chr01_41410000_41420000	196		chr01_37480000_37490000	4
chr01_33000000_33010000	5		chr01_30730000_30740000	765		chr01_41420000_41430000	167		chr01_37610000_37620000	2
chr01_33030000_33040000	3		chr01_30880000_30890000	6		chr01_41430000_41440000	197		chr01_37700000_37710000	0
chr01_33050000_33060000	5		chr01_31040000_31050000	10		chr01_41460000_41470000	228		chr01_37750000_37760000	4
chr01_33060000_33070000	7		chr01_31050000_31060000	10		chr01_41550000_41560000	9		chr01_37920000_37930000	0
chr01_33170000_33180000	7		chr01_31150000_31160000	3		chr01_41770000_41780000	10		chr01_37930000_37940000	1
chr01_33320000_33330000	198		chr01_31190000_31200000	0		chr01_41790000_41800000	28		chr01_38000000_38010000	0
chr01_33370000_33380000	21		chr01_31230000_31240000	1		chr01_41800000_41810000	16		chr01_38040000_38050000	21
chr01_33430000_33440000	29		chr01_31250000_31260000	1		chr01_41840000_41850000	66		chr01_38110000_38120000	1
chr01_33450000_33460000	43		chr01_31420000_31430000	1		chr01_41910000_41920000	16		chr01_38190000_38200000	1
chr01_33510000_33520000	7		chr01_31660000_31670000	1		chr01_41940000_41950000	43		chr01_38420000_38430000	0
chr01_33520000_33530000	12		chr01_31700000_31710000	1		chr01_41980000_41990000	43		chr01_38440000_38450000	9
chr01_33530000_33540000	24		chr01_31850000_31860000	4		chr01_42140000_42150000	10		chr01_38630000_38640000	0
chr01_33540000_33550000	14		chr01_31930000_31940000	1		chr01_42190000_42200000	67		chr01_38640000_38650000	1
chr01_33550000_33560000	4		chr01_31940000_31950000	1		chr01_42380000_42390000	2		chr01_38850000_38860000	0
chr01_33580000_33590000	17		chr01_31950000_31960000	1		chr01_42400000_42410000	38		chr01_39090000_39100000	3
chr01_33710000_33720000	19		chr01_32040000_32050000	1		chr01_42440000_42450000	445		chr01_39100000_39110000	2
chr01_33890000_33900000	5		chr01_32050000_32060000	5		chr01_42580000_42590000	0		chr01_39110000_39120000	7
chr01_33980000_33990000	44		chr01_32130000_32140000	1		chr01_42640000_42650000	4		chr01_39320000_39330000	3
chr01_34020000_34030000	19		chr01_32150000_32160000	1		chr01_42700000_42710000	6		chr01_39900000_39910000	2
chr01_34090000_34100000	7		chr01_32290000_32300000	0		chr01_42880000_42890000	250		chr01_40100000_40110000	0
chr01_34290000_34300000	1		chr01_32380000_32390000	0		chr01_42890000_42900000	581		chr01_40120000_40130000	2
chr01_34350000_34360000	70		chr01_32430000_32440000	1		chr01_42900000_42910000	302		chr01_40350000_40360000	1
chr01_34400000_34410000	2		chr01_32460000_32470000	1		chr01_42920000_42930000	456		chr01_40700000_40710000	1
chr01_34490000_34500000	5		chr01_32710000_32720000	2		chr01_42960000_42970000	96		chr01_40730000_40740000	2
chr01_34710000_34720000	3		chr01_32740000_32750000	1010		chr01_43000000_43010000	10		chr01_40870000_40880000	7
chr01_34760000_34770000	212		chr01_32780000_32790000	3		chr01_43030000_43040000	18		chr01_40940000_40950000	0
chr01_34840000_34850000	3		chr01_32880000_32890000	1		chr01_43060000_43070000	198		chr01_41070000_41080000	0
chr01_34900000_34910000	4		chr01_32900000_32910000	2		chr01_43140000_43150000	11		chr01_41120000_41130000	2
chr01_35070000_35080000	1		chr01_32930000_32940000	2		chr01_43150000_43160000	30		chr01_41130000_41140000	3
chr01_35100000_35110000	7		chr01_32940000_32950000	0		chr01_43220000_43230000	118		chr01_41320000_41330000	1
chr01_35150000_35160000	4		chr01_32950000_32960000	0		chr01_43230000_43240000	354		chr01_41500000_41510000	25
chr01_35250000_35260000	4		chr01_33080000_33090000	0		chr02_20000_30000	10		chr01_41550000_41560000	3
chr01_35400000_35410000	5		chr01_33250000_33260000	1		chr02_140000_150000	1		chr01_41560000_41570000	2
chr01_35480000_35490000	4		chr01_33280000_33290000	0		chr02_230000_240000	33		chr01_41570000_41580000	2
chr01_35520000_35530000	4		chr01_33360000_33370000	1		chr02_360000_370000	539		chr01_41810000_41820000	1
chr01_35570000_35580000	9		chr01_33400000_33410000	1		chr02_370000_380000	539		chr01_42100000_42110000	1
chr01_35580000_35590000	7		chr01_33420000_33430000	25		chr02_430000_440000	6		chr01_42120000_42130000	1
chr01_35600000_35610000	2		chr01_33440000_33450000	0		chr02_490000_500000	1		chr01_42130000_42140000	1
chr01_35760000_35770000	6		chr01_33530000_33540000	12		chr02_520000_530000	35		chr01_42360000_42370000	5
chr01_35820000_35830000	1		chr01_33540000_33550000	5		chr02_590000_600000	148		chr01_42530000_42540000	1
chr01_36000000_36010000	4		chr01_33590000_33600000	3		chr02_600000_610000	124		chr01_42560000_42570000	3
chr01_36050000_36060000	78		chr01_33600000_33610000	1		chr02_720000_730000	19		chr01_42610000_42620000	2
chr01_36060000_36070000	143		chr01_33610000_33620000	1		chr02_730000_740000	10		chr01_42630000_42640000	61
chr01_36080000_36090000	306		chr01_33620000_33630000	1		chr02_840000_850000	8		chr01_42700000_42710000	53
chr01_36140000_36150000	6		chr01_33630000_33640000	1		chr02_850000_860000	38		chr01_42730000_42740000	0
chr01_36200000_36210000	201		chr01_33670000_33680000	2		chr02_880000_890000	147		chr01_42750000_42760000	0
chr01_36300000_36310000	2		chr01_33720000_33730000	3		chr02_960000_970000	3		chr01_42780000_42790000	506
chr01_36360000_36370000	3		chr01_33780000_33790000	1015		chr02_1200000_1210000	204		chr01_42790000_42800000	648
chr01_36440000_36450000	1		chr01_33790000_33800000	303		chr02_1420000_1430000	139		chr01_42820000_42830000	1
chr01_36470000_36480000	143		chr01_33820000_33830000	2		chr02_1580000_1590000	55		chr01_42880000_42890000	3
chr01_36540000_36550000	193		chr01_33830000_33840000	5		chr02_1610000_1620000	4		chr01_42930000_42940000	44
chr01_36550000_36560000	15		chr01_33840000_33850000	2		chr02_1630000_1640000	1		chr01_42940000_42950000	1002
chr01_36730000_36740000	3		chr01_33880000_33890000	0		chr02_1790000_1800000	2		chr01_42980000_42990000	4
chr01_36760000_36770000	3		chr01_34180000_34190000	5		chr02_1800000_1810000	740		chr01_43010000_43020000	0
chr01_36830000_36840000	17		chr01_34190000_34200000	4		chr02_1810000_1820000	1031		chr01_43240000_43250000	1
chr01_36840000_36850000	42		chr01_34270000_34280000	1058		chr02_1830000_1840000	181		chr01_43250000_43260000	0
chr01_36930000_36940000	6		chr01_34490000_34500000	0		chr02_1890000_1900000	33		chr02_70000_80000	1
chr01_36940000_36950000	1		chr01_34500000_34510000	2		chr02_1960000_1970000	2		chr02_80000_90000	8
chr01_37030000_37040000	86		chr01_34560000_34570000	2		chr02_2170000_2180000	23		chr02_210000_220000	0
chr01_37320000_37330000	403		chr01_34570000_34580000	0		chr02_2280000_2290000	187		chr02_330000_340000	0
chr01_37660000_37670000	2		chr01_34620000_34630000	2		chr02_2350000_2360000	23		chr02_350000_360000	3
chr01_37710000_37720000	3		chr01_34650000_34660000	1		chr02_2410000_2420000	11		chr02_380000_390000	1
chr01_37790000_37800000	2		chr01_34670000_34680000	1		chr02_2420000_2430000	2		chr02_400000_410000	1
chr01_37850000_37860000	7		chr01_34780000_34790000	2		chr02_2430000_2440000	58		chr02_410000_420000	2
chr01_37860000_37870000	85		chr01_34880000_34890000	1		chr02_2480000_2490000	7		chr02_460000_470000	1
chr01_37890000_37900000	1		chr01_34960000_34970000	1		chr02_2580000_2590000	312		chr02_480000_490000	1
chr01_37960000_37970000	4		chr01_35110000_35120000	1		chr02_2600000_2610000	7		chr02_530000_540000	0
chr01_37970000_37980000	2		chr01_35140000_35150000	2		chr02_2640000_2650000	0		chr02_540000_550000	1
chr01_38060000_38070000	3		chr01_35260000_35270000	0		chr02_3000000_3010000	153		chr02_550000_560000	2
chr01_38200000_38210000	2		chr01_35340000_35350000	3		chr02_3010000_3020000	228		chr02_620000_630000	3
chr01_38420000_38430000	0		chr01_35490000_35500000	1		chr02_3020000_3030000	223		chr02_680000_690000	2
chr01_38450000_38460000	8		chr01_35690000_35700000	1		chr02_3080000_3090000	14		chr02_770000_780000	57
chr01_38480000_38490000	1		chr01_35790000_35800000	0		chr02_3090000_3100000	36		chr02_780000_790000	2
chr01_38690000_38700000	1		chr01_35890000_35900000	1		chr02_3250000_3260000	730		chr02_980000_990000	0
chr01_38700000_38710000	4		chr01_35990000_36000000	1		chr02_3330000_3340000	2		chr02_1010000_1020000	0
chr01_38750000_38760000	3		chr01_36040000_36050000	1		chr02_3340000_3350000	4		chr02_1120000_1130000	2
chr01_38800000_38810000	4		chr01_36110000_36120000	1021		chr02_3800000_3810000	157		chr02_1140000_1150000	948
chr01_38940000_38950000	11		chr01_36150000_36160000	3		chr02_3810000_3820000	199		chr02_1520000_1530000	1
chr01_38970000_38980000	10		chr01_36290000_36300000	1		chr02_3910000_3920000	38		chr02_1530000_1540000	1
chr01_39050000_39060000	6		chr01_36420000_36430000	3		chr02_3920000_3930000	38		chr02_1580000_1590000	20
chr01_39110000_39120000	110		chr01_36430000_36440000	1		chr02_4020000_4030000	1		chr02_1850000_1860000	5
chr01_39120000_39130000	15		chr01_36530000_36540000	1		chr02_4160000_4170000	25		chr02_1920000_1930000	1
chr01_39220000_39230000	4		chr01_36590000_36600000	0		chr02_4420000_4430000	18		chr02_1940000_1950000	1
chr01_39280000_39290000	15		chr01_36630000_36640000	6		chr02_4540000_4550000	94		chr02_1960000_1970000	0
chr01_39290000_39300000	50		chr01_36830000_36840000	1		chr02_4730000_4740000	275		chr02_2060000_2070000	2
chr01_39370000_39380000	3		chr01_36940000_36950000	2		chr02_4750000_4760000	7		chr02_2150000_2160000	55
chr01_39630000_39640000	3		chr01_37060000_37070000	3		chr02_4770000_4780000	201		chr02_2160000_2170000	61
chr01_39970000_39980000	2		chr01_37110000_37120000	0		chr02_4780000_4790000	126		chr02_2170000_2180000	19
chr01_40030000_40040000	2		chr01_37140000_37150000	362		chr02_4910000_4920000	108		chr02_2270000_2280000	31
chr01_40330000_40340000	2		chr01_37340000_37350000	1		chr02_4930000_4940000	23		chr02_2340000_2350000	51
chr01_40350000_40360000	3		chr01_37390000_37400000	2		chr02_5210000_5220000	4		chr02_2370000_2380000	51
[truncated: 6,517 more rows]

## Sheet: Figure3C
Figure3C
[truncated: 25,819 more rows]

## Sheet: Figure5
Figure5
[truncated: 1,067 more rows]

## Sheet: Supplementary_Figure1
Supplementary Figure 1

[truncated: 2 more sheets: Supplementary_Figure2, Supplementary_Table3]
